# Supplementary material for: Intrinsically disordered linkers determine the interplay between phase separation and gelation in multivalent proteins
Source: eLife. 2017 Nov 1;6:e30294. doi: 10.7554/eLife.30294 (PMC5703641; doi:10.7554/eLife.30294)
Supplement: Supplementary file 1. — Data include the Uniprot ID, the name of the protein from which the linker sequence is drawn, the linker length in terms of number of amino acids, the start and end positions in terms of amino acid numbers for each linker, the disorder score on a scale of 0 to 1, the value of ∆ (see Figure 3), the fraction of positively charged residues (f+ or Fpos), the fraction of negatively charged residues (f– or Fneg), location of the diagram-of-states developed by Das and Pappu (Das et al., 2015; Holehouse et al., 2017; Das and Pappu, 2013), amino acid sequence of the linker, Gene Ontology molecular function annotation, Gene Ontology biological process annotation, and Gene Ontology cellular location/component annotation. [file elife-30294-supp1.xlsx]

## Sheet: Sheet1
	UniProt ID	Protein Name	Linker length	Start	End	Disorder	Delta	Fpos	Fneg	Phase diagram region	Sequence	PANTHER GO-Slim Molecular Function	PANTHER GO-Slim Biological Process	PANTHER GO-Slim Cellular Component
	Q8IWY8	Zinc finger and SCAN domain-containing protein 29	142	104	246	0.594	0.2	0.183	0.155	2	RSSVTVSVKGQEVRLEKMTPPKSSQELLSVRQESVEPQPRGVPKKERARSPDLGPQEQMNPKEKLKPFQRSGLPFPKSGVVSRLEQGEPWIPDLLGSKEKELPSGSHIGDRRVHADLLPSKKDRRSWVEQDHWSFEDEKVAG	sequence-specific DNA binding RNA polymerase II transcription factor activity(GO:0000981)	biosynthetic process(GO:0009058);cellular process(GO:0009987);nitrogen compound metabolic process(GO:0006807)	intracellular(GO:0005622);nucleus(GO:0005634)
	Q8IWY8	Zinc finger and SCAN domain-containing protein 29	78	331	409	0.626	-0.188	0.026	0.205	1	MSAQVIALPSNGLEAAASHSGLVGSDAETEEPGQRGWQHEEGAEEAVAQESDSDDMDLEATPQDPNSAAPVVFRSPGG	sequence-specific DNA binding RNA polymerase II transcription factor activity(GO:0000981)	biosynthetic process(GO:0009058);cellular process(GO:0009987);nitrogen compound metabolic process(GO:0006807)	intracellular(GO:0005622);nucleus(GO:0005634)
	Q8IWY8	Zinc finger and SCAN domain-containing protein 29	185	494	679	0.589	-0.142	0.13	0.184	2	VSVRVAAPPNDGQEETASCPVQGTSEAEAQKQAEEADEATEEDSDDDEEDTEIPPGAVITRAPVLFQSPRGFEAGFENEDNSKRDISEEVQLHRTLLARSERKIPRYLHQGKGNESDCRSGRQWAKTSGEKRGKLTLPEKSLSEVLSQQRPCLGERPYKYLKYSKSFGPNSLLMHQVSHQVENPY	sequence-specific DNA binding RNA polymerase II transcription factor activity(GO:0000981)	biosynthetic process(GO:0009058);cellular process(GO:0009987);nitrogen compound metabolic process(GO:0006807)	intracellular(GO:0005622);nucleus(GO:0005634)
	Q15772	Striated muscle preferentially expressed protein kinase	35	1154	1189	0.637	0.101	0.114	0.229	2	EEPRTAASGPSSKLEKMPSIPEEPEQGELERLSIP
	Q15772	Striated muscle preferentially expressed protein kinase	58	812	870	0.795	-0.044	0.103	0.138	1	RPGGSTSPFSSPITSDEEYLSPPEEFPEPGETWPRTPTMKPSPSQNRRSSDTGSKAPP
	Q66K41	Zinc finger protein 385C	120	102	222	0.79	-0.041	0.092	0.1	1	ARKLKAVEAAKSKQRPHTQAQDGAVVSPIPTLASGAPGEPQSKVPAAPPLGPPLQPPPTPDPTCREPAHSELLDAASSSSSSSCPPCSPEPGREAPGPEPAAAAVGSSMSGEGRSEKGHL	RNA binding(GO:0003723);protein binding(GO:0005515)	apoptotic process(GO:0006915);intracellular signal transduction(GO:0035556);regulation of biological process(GO:0050789);response to stimulus(GO:0050896)
	Q66K41	Zinc finger protein 385C	45	246	291	0.832	0.321	0.267	0.022	2	RWMMEGQRGAPRRSRGRPVSRGGAGHKAKRVTGGRGGRQGPSPAF	RNA binding(GO:0003723);protein binding(GO:0005515)	apoptotic process(GO:0006915);intracellular signal transduction(GO:0035556);regulation of biological process(GO:0050789);response to stimulus(GO:0050896)
	P55265	Double-stranded RNA-specific adenosine deaminase	46	570	616	0.679	0.08	0.13	0.196	2	LEEAKAKDSGKSEESSHYSTEKESEKTAESQTPTPSATSFFSGKSP	DNA binding(GO:0003677);RNA binding(GO:0003723);deaminase activity(GO:0019239);hydrolase activity(GO:0016787);kinase activator activity(GO:0019209);protein binding(GO:0005515)	RNA localization(GO:0006403);cell cycle(GO:0007049);immune response(GO:0006955);protein metabolic process(GO:0019538);purine nucleobase metabolic process(GO:0006144)
	P55265	Double-stranded RNA-specific adenosine deaminase	94	202	296	0.699	0.036	0.032	0.181	1	QAWNQHSGVVRPDGHSQGAPNSDPSLEPEDRNSTSVSEDLLEPFIAVSAQAWNQHSGVVRPDSHSQGSPNSDPGLEPEDSNSTSALEDPLEFLD	DNA binding(GO:0003677);RNA binding(GO:0003723);deaminase activity(GO:0019239);hydrolase activity(GO:0016787);kinase activator activity(GO:0019209);protein binding(GO:0005515)	RNA localization(GO:0006403);cell cycle(GO:0007049);immune response(GO:0006955);protein metabolic process(GO:0019538);purine nucleobase metabolic process(GO:0006144)
	P55265	Double-stranded RNA-specific adenosine deaminase	145	360	505	0.565	0.066	0.131	0.131	2	RERMQIKRNTNSVPETAPAAIPETKRNAEFLTCNIPTSNASNNMVTTEKVENGQEPVIKLENRQEARPEPARLKPPVHYNGPSKAGYVDFENGQWATDDIPDDLNSIRAAPGEFRAIMEMPSFYSHGLPRCSPYKKLTECQLKNP	DNA binding(GO:0003677);RNA binding(GO:0003723);deaminase activity(GO:0019239);hydrolase activity(GO:0016787);kinase activator activity(GO:0019209);protein binding(GO:0005515)	RNA localization(GO:0006403);cell cycle(GO:0007049);immune response(GO:0006955);protein metabolic process(GO:0019538);purine nucleobase metabolic process(GO:0006144)
	P55265	Double-stranded RNA-specific adenosine deaminase	47	681	728	0.524	-0.267	0.085	0.149	1	HGEATNSMASDNQPEGMISESLDNLESMMPNKVRKIGELVRYLNTNP	DNA binding(GO:0003677);RNA binding(GO:0003723);deaminase activity(GO:0019239);hydrolase activity(GO:0016787);kinase activator activity(GO:0019209);protein binding(GO:0005515)	RNA localization(GO:0006403);cell cycle(GO:0007049);immune response(GO:0006955);protein metabolic process(GO:0019538);purine nucleobase metabolic process(GO:0006144)
	O14936	Peripheral plasma membrane protein CASK	48	569	617	0.706	-0.187	0.104	0.062	1	PSYRTQSSSCERDSPSTSRQSPANGHSSTNNSVSDLPSTTQPKGRQIY	nucleotide kinase activity(GO:0019201);protein kinase activity(GO:0004672)	asymmetric protein localization(GO:0008105);neurotransmitter secretion(GO:0007269);signal transduction(GO:0007165);synaptic transmission(GO:0007268)	cell junction(GO:0030054);plasma membrane(GO:0005886)
	O14936	Peripheral plasma membrane protein CASK	33	458	491	0.688	-0.055	0.091	0.152	1	RVTPPPTSPYLNGDSPESANGDMDMENVTRVRL	nucleotide kinase activity(GO:0019201);protein kinase activity(GO:0004672)	asymmetric protein localization(GO:0008105);neurotransmitter secretion(GO:0007269);signal transduction(GO:0007165);synaptic transmission(GO:0007268)	cell junction(GO:0030054);plasma membrane(GO:0005886)
	Q92576	PHD finger protein 3	153	773	926	0.592	0.122	0.209	0.176	3	EDKKTEILDPDTLENQATVEFHSGDKTMECEKLGLSKHTTNDRTKYIDDTVKHKVKILKRESGEGRNSSDCRDNEIKKWQLAPLRKMGQPVLPRRSSEEKSEKIPKESTTVTCTGEKASKPGTHEKQEMKKKKVEKGVLNVHPAASASKPSAD	sequence-specific DNA binding transcription factor activity(GO:0003700)	transcription elongation from RNA polymerase II promoter(GO:0006368)
	Q92576	PHD finger protein 3	161	1039	1200	0.597	0.274	0.143	0.211	3	EKEQREVERRPITKITHKGEIEIESDAPMKEQEAAMEIQEPAANKSLEKPEGSEKQKEEVDSMSKDTTSQHRQHLFDLNCKICIGRMAPPVDDLSPKKVKVVVGVARKHSDNEAESIADALSSTSNILASEFFEEEKQESPKSTFSPAPRPEMPGTVEVES	sequence-specific DNA binding transcription factor activity(GO:0003700)	transcription elongation from RNA polymerase II promoter(GO:0006368)
	O00425	Insulin-like growth factor 2 mRNA-binding protein 3	62	346	408	0.529	-0.194	0.032	0.097	1	KIRESYENDIASMNLQAHLIPGLNLNALGLFPPTSGMPPPTSGPPSAMTPPYPQFEQSETET	catalytic activity(GO:0003824);mRNA binding(GO:0003729);protein binding(GO:0005515)	RNA splicing, via transesterification reactions(GO:0000375);induction of apoptosis(GO:0006917);intracellular protein transport(GO:0006886);mRNA splicing, via spliceosome(GO:0000398);neurological system process(GO:0050877);nuclear transport(GO:0051169);protein metabolic process(GO:0019538);signal transduction(GO:0007165);transcription from RNA polymerase II promoter(GO:0006366)	ribonucleoprotein complex(GO:0030529)
	O00425	Insulin-like growth factor 2 mRNA-binding protein 3	47	151	198	0.621	-0.205	0.149	0.064	1	VAYIPDEMAAQQNPLQQPRGRRGLGQRGSSRQGSPGSVSKQKPCDLP	catalytic activity(GO:0003824);mRNA binding(GO:0003729);protein binding(GO:0005515)	RNA splicing, via transesterification reactions(GO:0000375);induction of apoptosis(GO:0006917);intracellular protein transport(GO:0006886);mRNA splicing, via spliceosome(GO:0000398);neurological system process(GO:0050877);nuclear transport(GO:0051169);protein metabolic process(GO:0019538);signal transduction(GO:0007165);transcription from RNA polymerase II promoter(GO:0006366)	ribonucleoprotein complex(GO:0030529)
	A1X283	SH3 and PX domain-containing protein 2B	24	204	228	0.527	-0.084	0.042	0.333	3	TCLEGQDGVQDEFSLQPEEEEKYT		intracellular signal transduction(GO:0035556)
	A1X283	SH3 and PX domain-containing protein 2B	102	273	375	0.766	0.215	0.176	0.127	2	SYLKKNSGEPLPPKPGPGSPSHPGALDLDGVSRQQNAVGREKELLSSQRDGRFEGRPVPDGDAKQRSPKMRQRPPPRRDMTIPRGLNLPKPPIPPQVEEEYY		intracellular signal transduction(GO:0035556)
	A1X283	SH3 and PX domain-containing protein 2B	33	126	159	0.533	0.054	0.121	0.212	2	PEDLNPPKEEHIGKKKSGGDQTSVDPMVLEQYV		intracellular signal transduction(GO:0035556)
	P17040	Zinc finger and SCAN domain-containing protein 20	142	569	711	0.551	0.248	0.077	0.232	2	MRARAAVRAMGTVREAAGLPRCGQSSAETDAQEAWGEVANEDAVKPSTLCPKAPDMGFEMRHEDEDQISEQDIFEGLPGALSKCPTEAVCQPLDWGEDSENENEDEGQWGNPSQEQWQESSSEEDLEKLIDHQGLYLAEKPY
	P17040	Zinc finger and SCAN domain-containing protein 20	59	817	876	0.613	-0.187	0.051	0.119	1	LGGNPDQCSEPGGNFAQSPSFSAHWRNSTEETAPEQPQSISKDLNSPGPHSTNSGEKLY
	P17040	Zinc finger and SCAN domain-containing protein 20	187	137	324	0.597	0.285	0.096	0.166	2	GQSGLELHTEETRPLKTGEEAQSFQLQPVDPWPEGQSQKKGVKNTCPDLPNHLNAEVAPQPLKESAVLTPRVPTLPKMGSVGDWEVTAESQEALGPGKHAEKELCKDPPGDDCGNSVCLGVPVSKPSNTSEKEQGPEFWGLSLINSGKRSTADYSLDNEPAQALTWRDSRAWEEQYQWDVEDMKVSG
	Q86TC9	Myopalladin	77	359	436	0.56	-0.146	0.065	0.104	1	EGVSSSDSEGDPNKEEMNRIQKPNEVSSPPTTSAVIPPAVPQAQHLVAQPRVATIQQCQSPTNYLQGLDGKPIIAAP	actin binding(GO:0003779)	cell differentiation(GO:0030154);cellular component movement(GO:0006928);cytoskeleton organization(GO:0007010);heart development(GO:0007507);localization(GO:0051179);locomotion(GO:0040011);regulation of biological process(GO:0050789);single-multicellular organism process(GO:0044707)	cytoplasm(GO:0005737);organelle(GO:0043226)
	Q86TC9	Myopalladin	37	1037	1074	0.57	0.162	0.243	0.108	3	QSLPIRSRLTSAGQSHRGRSRVQERDKEPLQERFFRP	actin binding(GO:0003779)	cell differentiation(GO:0030154);cellular component movement(GO:0006928);cytoskeleton organization(GO:0007010);heart development(GO:0007507);localization(GO:0051179);locomotion(GO:0040011);regulation of biological process(GO:0050789);single-multicellular organism process(GO:0044707)	cytoplasm(GO:0005737);organelle(GO:0043226)
	Q9UQR0	Sex comb on midleg-like protein 2	164	466	630	0.607	-0.064	0.116	0.11	1	PFSSSRGHTHSSAEHDKNQSAKEDVTERQSTKRSPQQTVPYVVPLSPKLPKTKEYASEGEPLFAGGSAIPKEENLSEDSKSSSLNSGNYLNPACRNPMYIHTSVSQDFSRSVPGTTSSPLVGDISPKSSPHEVKFQMQRKSEAPSYIAVPDPSVLKQGFSKDPS	chromatin binding(GO:0003682);sequence-specific DNA binding transcription factor activity(GO:0003700)	cell cycle(GO:0007049);regulation of transcription from RNA polymerase II promoter(GO:0006357)
	Q9UQR0	Sex comb on midleg-like protein 2	113	244	357	0.577	0.259	0.186	0.044	1	VPIVKNIAKTESSPSEASQHSMQSPQKTTLILPTQQVRRSSRIKPPGPTAVPKRSSSVKNITPRKKGPNSGKKEKPLPVICSTSAASLKSLTRDRGMLYKDVASGPCKIVMST	chromatin binding(GO:0003682);sequence-specific DNA binding transcription factor activity(GO:0003700)	cell cycle(GO:0007049);regulation of transcription from RNA polymerase II promoter(GO:0006357)
	Q9UPR6	Zinc finger RNA-binding protein 2	24	296	320	0.762	-0.038	0.208	0.042	2	RKKEAAQKTGVQPNGSPRGVQAQL	DNA binding(GO:0003677);deaminase activity(GO:0019239);hydrolase activity(GO:0016787);kinase activator activity(GO:0019209);mRNA binding(GO:0003729);protein binding(GO:0005515)	RNA localization(GO:0006403);anterior/posterior axis specification(GO:0009948);apoptotic process(GO:0006915);cell cycle(GO:0007049);mRNA processing(GO:0006397);neurological system process(GO:0050877);nucleobase-containing compound transport(GO:0015931);protein metabolic process(GO:0019538);purine nucleobase metabolic process(GO:0006144);response to interferon-gamma(GO:0034341);spermatogenesis(GO:…
	Q9UPR6	Zinc finger RNA-binding protein 2	166	493	659	0.657	0.112	0.199	0.163	3	RLQYRKKVNPDLPIATEPSSRARKVLEERMRKQRHLAEERLEQLRRWHAERRRLEEEPPQDVPPHAPPDWAQPLLMGRPESPASAPLQPGRRPASSDDRHVMCKHATIYPTEQELLAVQRAVSHAERALKLVSDTLAEEDRGRREEEGDKRSSVAPQTRVLKGVMR	DNA binding(GO:0003677);deaminase activity(GO:0019239);hydrolase activity(GO:0016787);kinase activator activity(GO:0019209);mRNA binding(GO:0003729);protein binding(GO:0005515)	RNA localization(GO:0006403);anterior/posterior axis specification(GO:0009948);apoptotic process(GO:0006915);cell cycle(GO:0007049);mRNA processing(GO:0006397);neurological system process(GO:0050877);nucleobase-containing compound transport(GO:0015931);protein metabolic process(GO:0019538);purine nucleobase metabolic process(GO:0006144);response to interferon-gamma(GO:0034341);spermatogenesis(GO:…
	Q9UPR6	Zinc finger RNA-binding protein 2	125	344	469	0.63	-0.014	0.12	0.104	1	QKVFKLHAKLGKPIPTLEPALATESPPGAEAKPTSPTGPSVCASSRPALAKRPVASKALCEGPPEPQAAGCRPQWGKPAQPKLEGPGAPTQGGSKEAPAGCSDAQPVGPEYVEEVFSDEGRVLRF	DNA binding(GO:0003677);deaminase activity(GO:0019239);hydrolase activity(GO:0016787);kinase activator activity(GO:0019209);mRNA binding(GO:0003729);protein binding(GO:0005515)	RNA localization(GO:0006403);anterior/posterior axis specification(GO:0009948);apoptotic process(GO:0006915);cell cycle(GO:0007049);mRNA processing(GO:0006397);neurological system process(GO:0050877);nucleobase-containing compound transport(GO:0015931);protein metabolic process(GO:0019538);purine nucleobase metabolic process(GO:0006144);response to interferon-gamma(GO:0034341);spermatogenesis(GO:…
	Q96B97	SH3 domain-containing kinase-binding protein 1	121	154	275	0.564	0.062	0.157	0.174	2	ELSGESDELGISQDEQLSKSSLRETTGSESDGGDSSSTKSEGANGTVATAAIQPKKVKGVGFGDIFKDKPIKLRPRSIEVENDFLPVEKTIGKKLPATTATPDSSKTEMDSRTKSKDYCKV	receptor binding(GO:0005102)	nucleobase-containing compound metabolic process(GO:0006139)
	Q96B97	SH3 domain-containing kinase-binding protein 1	51	55	106	0.533	0.081	0.275	0.137	3	EIKKEMKKDPLTNKAPEKPLHEVPSGNSLLSSETILRTNKRGERRRRRCQV	receptor binding(GO:0005102)	nucleobase-containing compound metabolic process(GO:0006139)
	O94888	UBX domain-containing protein 7	174	234	408	0.616	0.465	0.103	0.218	2	RTGQKLVEWHQLDVSSFLDQVTGFLGEHGQLDGLSSSPPKKCARSESLIDASEDSQLEAAIRASLQETHFDSTQTKQDSRSDEESESELFSGSEEFISVCGSDEEEEVENLAKSRKSPHKDLGHRKEENRRPLTEPPVRTDPGTATNHQGLPAVDSEILEMPPEKADGVVEGID
	O94888	UBX domain-containing protein 7	93	57	150	0.508	0.092	0.151	0.172	2	EEPSTSSASVSTVRPHTEEEVRAPIPQKQEILVEPEPLFGAPKRRRPARSIFDGFRDFQTETIRQEQELRNGGAIDKKLTTLADLFRPPIDLM
	Q15746	Myosin light chain kinase, smooth muscle	51	1188	1239	0.732	0.122	0.196	0.118	2	DDAPASENTKAPEMKSRRPKSSLPPVLGTESDATVKKKPAPKTPPKAAMPP		cellular component movement(GO:0006928);localization(GO:0051179);locomotion(GO:0040011);muscle contraction(GO:0006936);regulation of biological process(GO:0050789)
	Q15746	Myosin light chain kinase, smooth muscle	164	251	415	0.751	0.223	0.159	0.098	2	QGLDSANRSFVRETKATNSDVRKEVTNVISKESKLDSLEAAAKSKNCSSPQRGGSPPWAANSQPQPPRESKLESCKDSPRTAPQTPVLQKTSSSITLQAARVQPEPRAPGLGVLSPSGEERKRPAPPRPATFPTRQPGLGSQDVVSKAANRRIPMEGQRDSAFP		cellular component movement(GO:0006928);localization(GO:0051179);locomotion(GO:0040011);muscle contraction(GO:0006936);regulation of biological process(GO:0050789)
	Q15746	Myosin light chain kinase, smooth muscle	48	1417	1465	0.612	0.373	0.104	0.354	3	QESELTTVGEKPEEPKDEVEVSDDDEKEPEVDYRTVTINTEQKVSDFY		cellular component movement(GO:0006928);localization(GO:0051179);locomotion(GO:0040011);muscle contraction(GO:0006936);regulation of biological process(GO:0050789)
	Q8NI35	InaD-like protein	82	1158	1240	0.707	0.003	0.146	0.171	2	SLSSTPRVIPNVHNKANKITGNQNQDTQEKKEKRQGTAPPPMKLPPPYKALTDDSDENEEEDAFTDQKIRQRYADLPGELHI		cellular process(GO:0009987)
	Q8NI35	InaD-like protein	64	1613	1677	0.599	-0.295	0.109	0.047	1	RLRAGSWTSARTTSQNSQGSQQSAHSSCHPSFAPVITGLQNLVGTKRVSDPSQKNSGTDMEPRT		cellular process(GO:0009987)
	Q8TDY8	Immunoglobulin superfamily DCC subclass member 4	23	729	752	0.606	-0.1	0.174	0.087	2	AVWKGKTEKAPAPDMPIQRGPPL
	Q8TDY8	Immunoglobulin superfamily DCC subclass member 4	19	614	633	0.596	-0.301	0.053	0	1	QWMHHRTPSMHNQSHVPFA
	Q14554	Protein disulfide-isomerase A5	17	382	399	0.643	0.021	0	0.235	1	PEAPPPPEPTWEEQQTS	protein disulfide isomerase activity(GO:0003756)	cellular process(GO:0009987);response to stress(GO:0006950)
	Q14554	Protein disulfide-isomerase A5	18	260	278	0.578	-0.042	0	0.167	1	QPPQPQVPETPWADEGGS	protein disulfide isomerase activity(GO:0003756)	cellular process(GO:0009987);response to stress(GO:0006950)
	Q9BWV1	Brother of CDO	69	409	478	0.726	-0.096	0.087	0.072	1	SRPSITPRLWQDAELATGTPPVSPSKLGNPEQMLRGQPALPRPPTSVGPASPQCPGEKGQGAPAEAPII
	Q9BWV1	Brother of CDO	46	562	608	0.806	-0.05	0.152	0.13	2	MVTFRTGRRPKPEIMASKEQQIQRDDPGASPQSSSQPDHGRLSPPE
	Q8N1G0	Zinc finger protein 687	115	1017	1132	0.663	0.099	0.174	0.078	2	EGIKRVYPCRYCTEGKRTFSSRLILEKHVQVRHGLQLGAQSPGRGTTLARGSSARAQGPGRKRRQSSDSCSEEPDSTTPPAKSPRGGPGSGGHGPLRYRSSSSTEQSLMMGLRVE	sequence-specific DNA binding transcription factor activity(GO:0003700)	regulation of transcription from RNA polymerase II promoter(GO:0006357)
	Q8N1G0	Zinc finger protein 687	41	1160	1201	0.754	0.002	0.122	0.171	2	KRRGVGKASALGLGDGEEEAPPSRSDPDGGDSPLPASGGPL	sequence-specific DNA binding transcription factor activity(GO:0003700)	regulation of transcription from RNA polymerase II promoter(GO:0006357)
	A1A4S6	Rho GTPase-activating protein 10	184	552	736	0.671	-0.093	0.092	0.098	1	ALMDLKFQNIVVEILIENHEKIFRTPPDTTFPEPTCLSASPPNAPPRQSKRQGQRTKRPVAVYNLCLELEDGDNPYPSKEDTPTSSLDSLSSPSPVTTAVPGPPGPDKNHLLADGGSFGDWASTIPGQTRSSMVQWLNPQSPTTTSSNSAVTPLSPGSSPFPFSPPATVADKPPESIRSRKARA	protein binding(GO:0005515);small GTPase regulator activity(GO:0005083)	cell-cell adhesion(GO:0016337);signal transduction(GO:0007165)
	A1A4S6	Rho GTPase-activating protein 10	17	250	267	0.514	-0.002	0.294	0.059	3	MNKIRQNPKDHKRASQF	protein binding(GO:0005515);small GTPase regulator activity(GO:0005083)	cell-cell adhesion(GO:0016337);signal transduction(GO:0007165)
	Q9UNZ2	NSFL1 cofactor p47	32	259	291	0.631	-0.323	0.062	0.094	1	KLGSTAPQVLSTSSPAQQAENEAKASSSILID	phosphatase regulator activity(GO:0019208);phosphoprotein phosphatase activity(GO:0004721);protein binding(GO:0005515)	catabolic process(GO:0009056);cell communication(GO:0007154);cellular component biogenesis(GO:0044085);organelle organization(GO:0006996);phosphate-containing compound metabolic process(GO:0006796);proteolysis(GO:0006508);regulation of biological process(GO:0050789);response to external stimulus(GO:0009605);response to stress(GO:0006950)	cytosol(GO:0005829);nucleus(GO:0005634)
	Q9UNZ2	NSFL1 cofactor p47	136	49	185	0.666	0.154	0.125	0.176	2	DIVTISQATPSSVSRGTAPSDNRVTSFRDLIHDQDEDEEEEEGQRFYAGGSERSGQQIVGPPRKKSPNELVDDLFKGAKEHGAVAVERVTKSPGETSKPRPFAGGGYRLGAAPEEESAYVAGEKRQHSSQDVHVVL	phosphatase regulator activity(GO:0019208);phosphoprotein phosphatase activity(GO:0004721);protein binding(GO:0005515)	catabolic process(GO:0009056);cell communication(GO:0007154);cellular component biogenesis(GO:0044085);organelle organization(GO:0006996);phosphate-containing compound metabolic process(GO:0006796);proteolysis(GO:0006508);regulation of biological process(GO:0050789);response to external stimulus(GO:0009605);response to stress(GO:0006950)	cytosol(GO:0005829);nucleus(GO:0005634)
	P39880	Homeobox protein cut-like 1	107	1016	1123	0.713	-0.006	0.037	0.103	1	PVQGQQQGPVLHSVTSLQDPLQQGCVSSESTPKTSASCSPAPESPMSSSESVKSLTELVQQPCPPIEASKDSKPPEPSDPPASDSQPTTPLPLSGHSALSIQELVAM	sequence-specific DNA binding transcription factor activity(GO:0003700)	regulation of transcription from RNA polymerase II promoter(GO:0006357)
	P39880	Homeobox protein cut-like 1	45	1201	1246	0.705	-0.026	0.178	0.089	2	MKRMEKKAYMKRRHSSVSDSQPCEPPSVGTEYSQGASPQPQHQLK	sequence-specific DNA binding transcription factor activity(GO:0003700)	regulation of transcription from RNA polymerase II promoter(GO:0006357)
	Q5TCZ1	SH3 and PX domain-containing protein 2A	138	318	456	0.561	-0.048	0.145	0.109	2	SYLKKAKDDLPTRKKNLAGPVEIIGNIMEISNLLNKKASGDKETPPAEGEGHEAPIAKKEISLPILCNASNGSAVGVPDRTVSRLAQGSPAVARIAPQRAQISSPNLRTRPPPRRESSLGFQLPKPPEPPSVEVEYYT		intracellular signal transduction(GO:0035556)
	Q5TCZ1	SH3 and PX domain-containing protein 2A	56	218	274	0.509	-0.048	0.232	0.143	3	TYLEAQNGTRDDSDINTSKTGEVSKRRKAHLRRLDRRWTLGGMVNRQHSREEKYVT		intracellular signal transduction(GO:0035556)
	P54727	UV excision repair protein RAD23 homolog B	51	226	277	0.727	-0.384	0.02	0.059	1	LMGIPGDRESQAVVDPPQAASTGAPQSSAVAAAAATTTATTTTTSSGGHPL	damaged DNA binding(GO:0003684)	DNA repair(GO:0006281)
	P54727	UV excision repair protein RAD23 homolog B	33	333	366	0.653	-0.232	0	0.061	1	QEAGGQGGGGGGGSGGIAEAGSGHMNYIQVTPQ	damaged DNA binding(GO:0003684)	DNA repair(GO:0006281)
	P54727	UV excision repair protein RAD23 homolog B	112	78	190	0.768	-0.178	0.045	0.071	1	KAVSTPAPATTQQSAPASTTAVTSSTTTTVAQAPTPVPALAPTSTPASITPASATASSEPAPASAAKQEKPAEKPAETPVATSPTATDSTSGDSSRSNLFEDATSALVTGQS	damaged DNA binding(GO:0003684)	DNA repair(GO:0006281)
	P54725	UV excision repair protein RAD23 homolog A	34	199	233	0.846	0.034	0	0.176	1	LTGIPGSPEPEHGSVQESQVSEQPATEAAGENPL	damaged DNA binding(GO:0003684)	DNA repair(GO:0006281)
	P54725	UV excision repair protein RAD23 homolog A	83	80	163	0.878	0.201	0.048	0.133	1	KAGQGTSAPPEASPTAAPESSTSFPPAPTSGMSHPPPAAREDKSPSEESAPTTSPESVSGSVPSSGSSGREEDAASTLVTGSE	damaged DNA binding(GO:0003684)	DNA repair(GO:0006281)
	P54725	UV excision repair protein RAD23 homolog A	31	289	320	0.577	-0.236	0	0.226	1	GELADISDVEGEVGAIGEEAPQMNYIQVTPQ	damaged DNA binding(GO:0003684)	DNA repair(GO:0006281)
	Q9UDY2	Tight junction protein ZO-2	128	383	511	0.734	0.325	0.125	0.188	2	RDSQQTLINIPSLNDSDSEIEDISEIESNRSFSPEERRHQYSDYDYHSSSEKLKERPSSREDTPSRLSRMGATPTPFKSTGDIAGTVVPETNKEPRYQEDPPAPQPKAAPRTFLRPSPEDEAIYGPNT		anatomical structure morphogenesis(GO:0009653);cellular process(GO:0009987)	plasma membrane(GO:0005886)
	Q9UDY2	Tight junction protein ZO-2	181	118	299	0.725	0.368	0.249	0.193	3	RPRKVQVAALQASPPLDQDDRAFEVMDEFDGRSFRSGYSERSRLNSHGGRSRSWEDSPERGRPHERARSRERDLSRDRSRGRSLERGLDQDHARTRDRSRGRSLERGLDHDFGPSRDRDRDRSRGRSIDQDYERAYHRAYDPDYERAYSPEYRRGARHDARSRGPRSRSREHPHSRSPSPE		anatomical structure morphogenesis(GO:0009653);cellular process(GO:0009987)	plasma membrane(GO:0005886)
	Q9NQZ3	Deleted in azoospermia protein 1	98	110	208	0.563	-0.301	0.082	0.041	1	LGPAIRKQKLCARHVQPRPLVVNPPPPPQFQNVWRNPNTETYLQPQITPNPVTQHVQSAANPETPNSTISREASTQSSSAAASQGWVLPEGKIVPNTV	RNA binding(GO:0003723)	gamete generation(GO:0007276)
	Q9NQZ3	Deleted in azoospermia protein 1	98	275	373	0.563	-0.301	0.082	0.041	1	LGPAIRKQKLCARHVQPRPLVVNPPPPPQFQNVWRNPNTETYLQPQITPNPVTQHVQSAANPETPNSTISREASTQSSSAAASQGWVLPEGKIVPNTV	RNA binding(GO:0003723)	gamete generation(GO:0007276)
	Q12923	Tyrosine-protein phosphatase non-receptor type 13	192	1177	1369	0.682	0.033	0.109	0.13	1	QPKEKISKVPSTPVHLTNEMKNYMKKSSYMQDSAIDSSSKDHHWSRGTLRHISENSFGPSGGLREGSLSSQDSRTESASLSQSQVNGFFASHLGDQTWQESQHGSPSPSVISKATEKETFTDSNQSKTKKPGISDVTDYSDRGDSDMDEATYSSSQDHQTPKQESSSSVNTSNKMNFKTFSSSPPKPGDIFE	phosphoprotein phosphatase activity(GO:0004721)	cellular protein modification process(GO:0006464)	cytoplasm(GO:0005737)
	Q12923	Tyrosine-protein phosphatase non-receptor type 13	51	1451	1502	0.556	-0.195	0.118	0.137	2	KGQSPTSKEHVPVTPQCTLSDQNAQGQGPEKVKKTTQVKDYSFVTEENTFE	phosphoprotein phosphatase activity(GO:0004721)	cellular protein modification process(GO:0006464)	cytoplasm(GO:0005737)
	Q9H3U7	SPARC-related modular calcium-binding protein 2	63	154	217	0.671	-0.073	0.127	0.159	2	PGSVNEKLPQREGTGKTDDAAAPALETQPQGDEEDIASRYPTLWTEQVKSRQNKTNKNSVSSC	calcium ion binding(GO:0005509)
	Q9H3U7	SPARC-related modular calcium-binding protein 2	21	282	303	0.542	-0.097	0.238	0.095	2	DNTARAHPAKARDLYKGRQLQ	calcium ion binding(GO:0005509)
	O15018	PDZ domain-containing protein 2	57	672	729	0.634	-0.209	0.105	0.07	1	KLVSPSLTPCSTPTHMSRSASPNFNTSGGASAGGSDEGSSSSLGRKTPGPKDRIVME	cytokine receptor binding(GO:0005126)	ectoderm development(GO:0007398);immune response(GO:0006955);nervous system development(GO:0007399);sensory perception(GO:0007600);visual perception(GO:0007601)
	O15018	PDZ domain-containing protein 2	171	417	588	0.579	-0.146	0.129	0.181	2	SKENSAEDLLRLTSKSLPDLTSSVEDVSSWTDNEDQEADGEEDEGTSSSVQRAMPGTDEPQDVCGAEESKGNLESPKQGSNKIKLKSRLSGGVHRLESVEEYNELMVRNGDPRIRMLEVSRDGRKHSLPQLLDSSSASQEYHIVKKSTRSLSTTQVESPWRLIRPSVISII	cytokine receptor binding(GO:0005126)	ectoderm development(GO:0007398);immune response(GO:0006955);nervous system development(GO:0007399);sensory perception(GO:0007600);visual perception(GO:0007601)
	Q99543	DnaJ homolog subfamily C member 2	45	508	553	0.581	0.078	0.178	0.2	3	KLDPHQKDDINKKAFDKFKKEHGVVPQADNATPSERFEGPYTDFT
	Q99543	DnaJ homolog subfamily C member 2	21	431	452	0.777	0.026	0.19	0.048	1	ARMRQASKNTEKSTGGGGNGS
	O15015	Zinc finger protein 646	96	397	493	0.576	-0.132	0.135	0.094	1	QTGVYPCSLCSKQLFNAAALKNHVRAHHRPRQGVGENGQPSVPPAPLLLAETTHKEEEDPTTTLDHRPYKCSECGRAYRHRGSLVNHRHSHRTGEY	sequence-specific DNA binding transcription factor activity(GO:0003700)	regulation of transcription from RNA polymerase II promoter(GO:0006357)
	O15015	Zinc finger protein 646	103	515	618	0.588	0.118	0.097	0.194	2	CKAARRSADIGAEGAPSHLKVELPPDPVEAEAAPHTDQDHVCKHEEEATDITPAADKTAAHICSICGLLFEDAESLERHGLTHGAGEKENSRTETTMSPPRAF	sequence-specific DNA binding transcription factor activity(GO:0003700)	regulation of transcription from RNA polymerase II promoter(GO:0006357)
	O15015	Zinc finger protein 646	70	1608	1678	0.786	0.157	0.129	0.171	2	ARGHSQVPAQMEEARDPKAGTGEDQVVLPGQGKAQEAPSETPRGPGESVERARGGQAVTSMAAEDKERPF	sequence-specific DNA binding transcription factor activity(GO:0003700)	regulation of transcription from RNA polymerase II promoter(GO:0006357)
	O15015	Zinc finger protein 646	199	1387	1586	0.634	0.013	0.065	0.121	1	EETEREPANGQGGLDGTAASEANLTGSQGLETQLGGAEPVPHLEDGVPRPGERSQSPIRAASSEAPEPLSWGAGKAGGWPVGGGLGNHSGGWVPQFLTRSEEPEDSVHRSPCHAGDCQLNGPTLSHMDSWDNRDNSSQLQPGSHSSCSQCGKTYCQSGSLLNHNTNKTDRHYCLLCSKEFLNPVATKSHSHNHIDAQTF	sequence-specific DNA binding transcription factor activity(GO:0003700)	regulation of transcription from RNA polymerase II promoter(GO:0006357)
	O15015	Zinc finger protein 646	113	262	375	0.535	-0.213	0.097	0.15	1	TLGIYPCAICFKEFSNLMALKNHSRLHAQYRPYHCPHCPRVFRLPRELLEHQQSHEGERQEPRWEEKGMPTTNGHTDESSQDQLPSAQMLNGSAELSTSGELEDSGLEEYRPF	sequence-specific DNA binding transcription factor activity(GO:0003700)	regulation of transcription from RNA polymerase II promoter(GO:0006357)
	O15015	Zinc finger protein 646	129	1075	1204	0.569	0.095	0.109	0.194	2	QTGDFLCPVCSRCYPNLAAYRNHLRNHPRCKGSEPQVGPIPEAAGSSELQVGPIPEGGSNKPQHMAEEGPGQAEVEKLQEELKVEPLEEVARVKEEVWEETTVKGEEIEPRLETAEKGCQTEASSERPF	sequence-specific DNA binding transcription factor activity(GO:0003700)	regulation of transcription from RNA polymerase II promoter(GO:0006357)
	O15015	Zinc finger protein 646	179	874	1053	0.511	0.071	0.056	0.162	1	EATSAQPFLCCLCGMIFPGRAGYRLHRRQAHSSSGMTEGSEEEGEEEGVAEAAPARSPPLQLSEAELLNQLQREVEALDSAGYGHICGCCGQTYDDLGSLERHHQSQSSGTTADKAPSPLGVAGDAMEMVVDSVLEDIVNSVSGEGGDAKSQEGAGTPLGDSLCIQGGESLLEAQPRPF	sequence-specific DNA binding transcription factor activity(GO:0003700)	regulation of transcription from RNA polymerase II promoter(GO:0006357)
	O15015	Zinc finger protein 646	19	1281	1300	0.676	0.173	0.316	0.158	3	MERRGGGGTRKATREDRPF	sequence-specific DNA binding transcription factor activity(GO:0003700)	regulation of transcription from RNA polymerase II promoter(GO:0006357)
	O15015	Zinc finger protein 646	16	1349	1365	0.671	0.134	0.438	0.062	5	SENRRRRAGRSRRTAV	sequence-specific DNA binding transcription factor activity(GO:0003700)	regulation of transcription from RNA polymerase II promoter(GO:0006357)
	O15015	Zinc finger protein 646	142	98	240	0.78	0.142	0.099	0.162	2	APEGRRRHRPPRPKEATPHLQGETVSTDSWGQRLGSSEGWENQTKHTEETPDCESVPDPRAASGTWEDLPTRQREGLASHPGPEDGADGWGPSTNSARAPPLPIPASSLLSNLEQYLAESVVNFTGGQEPTQSPPAEEERRY	sequence-specific DNA binding transcription factor activity(GO:0003700)	regulation of transcription from RNA polymerase II promoter(GO:0006357)
	P49792	E3 SUMO-protein ligase RanBP2	30	1636	1666	0.571	-0.197	0.133	0.067	1	NQTTSAVSTPASSETSKAPKSGFEGMFTKK	protein binding(GO:0005515);small GTPase regulator activity(GO:0005083)	nuclear transport(GO:0051169);protein targeting(GO:0006605)
	P49792	E3 SUMO-protein ligase RanBP2	30	1695	1725	0.536	-0.197	0.133	0.067	1	NQTTSAVSTPASSETSKAPKSGFEGMFTKK	protein binding(GO:0005515);small GTPase regulator activity(GO:0005083)	nuclear transport(GO:0051169);protein targeting(GO:0006605)
	P49792	E3 SUMO-protein ligase RanBP2	34	1573	1607	0.505	-0.094	0.147	0.059	1	SPSTSVPAPASFKFGTSETSKAPKSGFEGMFTKK	protein binding(GO:0005515);small GTPase regulator activity(GO:0005083)	nuclear transport(GO:0051169);protein targeting(GO:0006605)
	Q9NW13	RNA-binding protein 28	152	186	338	0.76	0.329	0.151	0.355	3	VDWAVAKDKYKDTQSVSAIGEEKSHESKHQESVKKKGREEEDMEEEENDDDDDDDDEEDGVFDDEDEEEENIESKVTKPVQIQKRAVKRPAPAKSSDHSEEDSDLEESDSIDDGEELAQSDTSTEEQEDKAVQVSNKKKRKLPSDVNEGKTV
	Q9NW13	RNA-binding protein 28	42	75	117	0.521	0.44	0.405	0.119	3	VTVAKKKLRNKTKEKGKNENSECPKKEPKAKKAKVADKKARL
	Q92766	Ras-responsive element-binding protein 1	98	1416	1514	0.883	0.167	0.173	0.265	3	GRQEPKDEKGDGASTAEEGPQPAPEQEEKPPETPAEVVESAPGAGEAPAEKLAEETEGPSDGESAAEKRSSEKSDDDKKPKTDSPKSVASKADKRKKV	sequence-specific DNA binding transcription factor activity(GO:0003700)	biosynthetic process(GO:0009058);developmental process(GO:0032502);nitrogen compound metabolic process(GO:0006807);regulation of nucleobase-containing compound metabolic process(GO:0019219);response to stimulus(GO:0050896);signal transduction(GO:0007165);single-multicellular organism process(GO:0044707);transcription from RNA polymerase II promoter(GO:0006366)	intracellular(GO:0005622);nucleus(GO:0005634)
	Q92766	Ras-responsive element-binding protein 1	125	1269	1394	0.861	0.689	0.064	0.264	2	TDSQSDAETAAAAGEVLDLTSRDREQPSEGATELRQVAGDAPVEQATAETASPVHREEHGRGESHEPEEEHGTEESTGDADGAEEDASSNQSLDLDFATKLMDFKLAEGDGEAGAGGAASQEQKL	sequence-specific DNA binding transcription factor activity(GO:0003700)	biosynthetic process(GO:0009058);developmental process(GO:0032502);nitrogen compound metabolic process(GO:0006807);regulation of nucleobase-containing compound metabolic process(GO:0019219);response to stimulus(GO:0050896);signal transduction(GO:0007165);single-multicellular organism process(GO:0044707);transcription from RNA polymerase II promoter(GO:0006366)	intracellular(GO:0005622);nucleus(GO:0005634)
	P0CJ78	Zinc finger protein 865	87	464	551	0.531	-0.279	0.034	0.057	1	APPAAAAEAPKDGAASAPQPPPTFPPGPYLLPPDPPTTDSEKAAAAAAAVVYGAVPVPLLGAHPLLLGGAGTSGAGGSGASVPGKTF	transcription cofactor activity(GO:0003712)	biosynthetic process(GO:0009058);cellular process(GO:0009987);nitrogen compound metabolic process(GO:0006807);regulation of transcription from RNA polymerase II promoter(GO:0006357)	intracellular(GO:0005622);nucleus(GO:0005634)
	P0CJ78	Zinc finger protein 865	73	278	351	0.673	-0.117	0	0.027	1	PPAAGGPPQPGPHLPPLGLPAPAASAATAAAPSTVSSGPPATPVAPAPSADGSAAPAGVGVPPPATGGGDGPF	transcription cofactor activity(GO:0003712)	biosynthetic process(GO:0009058);cellular process(GO:0009987);nitrogen compound metabolic process(GO:0006807);regulation of transcription from RNA polymerase II promoter(GO:0006357)	intracellular(GO:0005622);nucleus(GO:0005634)
	Q2VWP7	Protogenin	16	604	620	0.525	-0.094	0.188	0	1	VWTSHRTPKATSVKAP
	Q2VWP7	Protogenin	23	701	724	0.501	-0.097	0.087	0.087	1	QADQTVSTPGCVSVRDRMVPPPP
	Q4VC44	FLYWCH-type zinc finger-containing protein 1	90	332	422	0.703	0.079	0.133	0.2	2	QPDMEGLEARRQQEKAVETLQAGQDGPGSQVDTLLRGVDSLLYRRGPGPLTLTRPRPRKRAKVEDQELPTQPEAPDEHQDMDADPGGPEF
	Q4VC44	FLYWCH-type zinc finger-containing protein 1	99	175	274	0.588	0.031	0.111	0.182	2	APDEQGLEARRQREKLPSLALPEGLGEPQGPEGPGGRVEEPLEGVGPWQCPEEPEPTPGLVLSKPALEEEEAPRALSLLSLPPKKRSILGLGQARPLEF
	Q4VC44	FLYWCH-type zinc finger-containing protein 1	30	480	510	0.706	0.049	0.167	0.133	2	PPDLGGLEALRQREKRPNTAQRGSPGGPEF
	Q96KR1	Zinc finger RNA-binding protein	27	356	383	0.657	-0.185	0.185	0.037	1	KKKEAALKASQNTSSSNSSTRGTQNQL	DNA binding(GO:0003677);deaminase activity(GO:0019239);hydrolase activity(GO:0016787);kinase activator activity(GO:0019209);mRNA binding(GO:0003729);protein binding(GO:0005515)	RNA localization(GO:0006403);anterior/posterior axis specification(GO:0009948);apoptotic process(GO:0006915);cell cycle(GO:0007049);mRNA processing(GO:0006397);neurological system process(GO:0050877);nucleobase-containing compound transport(GO:0015931);protein metabolic process(GO:0019538);purine nucleobase metabolic process(GO:0006144);response to interferon-gamma(GO:0034341);spermatogenesis(GO:…
	Q96KR1	Zinc finger RNA-binding protein	176	407	583	0.582	-0.261	0.102	0.074	1	QKVVKLHTKLGKPIPSTEPNVVSQATSSTAVSASKPTASPSSIAANNCTVNTSSVATSSMKGLTTTGNSSLNSTSNTKVSAVPTNMAAKKTSTPKINFVGGNKLQSTGNKAEDIKGTECVKSTPVTSAVQIPEVKQDTVSEPVTPASLAALQSDVQPVGHDYVEEVRNDEGKVIRF	DNA binding(GO:0003677);deaminase activity(GO:0019239);hydrolase activity(GO:0016787);kinase activator activity(GO:0019209);mRNA binding(GO:0003729);protein binding(GO:0005515)	RNA localization(GO:0006403);anterior/posterior axis specification(GO:0009948);apoptotic process(GO:0006915);cell cycle(GO:0007049);mRNA processing(GO:0006397);neurological system process(GO:0050877);nucleobase-containing compound transport(GO:0015931);protein metabolic process(GO:0019538);purine nucleobase metabolic process(GO:0006144);response to interferon-gamma(GO:0034341);spermatogenesis(GO:…
	Q96KR1	Zinc finger RNA-binding protein	184	607	791	0.604	0.164	0.223	0.19	3	RLQYKKKVNPDLQVEVKPSIRARKIQEEKMRKQMQKEEYWRRREEEERWRMEMRRYEEDMYWRRMEEEQHHWDDRRRMPDGGYPHGPPGPLGLLGVRPGMPPQPQGPAPLRRPDSSDDRYVMTKHATIYPTEEELQAVQKIVSITERALKLVSDSLSEHEKNKNKEGDDKKEGGKDRALKGVLR	DNA binding(GO:0003677);deaminase activity(GO:0019239);hydrolase activity(GO:0016787);kinase activator activity(GO:0019209);mRNA binding(GO:0003729);protein binding(GO:0005515)	RNA localization(GO:0006403);anterior/posterior axis specification(GO:0009948);apoptotic process(GO:0006915);cell cycle(GO:0007049);mRNA processing(GO:0006397);neurological system process(GO:0050877);nucleobase-containing compound transport(GO:0015931);protein metabolic process(GO:0019538);purine nucleobase metabolic process(GO:0006144);response to interferon-gamma(GO:0034341);spermatogenesis(GO:…
	Q5TCQ9	Membrane-associated guanylate kinase, WW and PDZ domain-containing protein 3	99	197	296	0.686	0.341	0.111	0.242	3	PSPFQPDPVDQVLFDNEFDAESQRKRTTSVSKMERMDSSLPEEEEDEDKEAINGSGNAENRERHSESSDWMKTVPSYNQTNSSMDFRNYMMRDETLEPL	nucleotide kinase activity(GO:0019201)	intracellular signal transduction(GO:0035556);neurological system process(GO:0050877);synaptic transmission(GO:0007268)	cell junction(GO:0030054);plasma membrane(GO:0005886)
	Q5TCQ9	Membrane-associated guanylate kinase, WW and PDZ domain-containing protein 3	44	833	877	0.591	-0.18	0.136	0.159	2	RKIFYGEKQPEDDSSQAFISTQNGSPRLNRAEVPARPAPQEPYD	nucleotide kinase activity(GO:0019201)	intracellular signal transduction(GO:0035556);neurological system process(GO:0050877);synaptic transmission(GO:0007268)	cell junction(GO:0030054);plasma membrane(GO:0005886)
	Q5TCQ9	Membrane-associated guanylate kinase, WW and PDZ domain-containing protein 3	86	961	1047	0.641	-0.201	0.081	0.105	1	AEEEHHGPPSGTNSARQSPALQHRPMGQSQANHIPGDRSALEGEIGKDVSTSYRHSWSDHKHLAQPDTAVISVVGSRHNQNLGCYP	nucleotide kinase activity(GO:0019201)	intracellular signal transduction(GO:0035556);neurological system process(GO:0050877);synaptic transmission(GO:0007268)	cell junction(GO:0030054);plasma membrane(GO:0005886)
	Q96PM9	Zinc finger protein 385A	36	226	262	0.706	-0.058	0.139	0.111	2	KTILEARSGLGPIKAYPRLGPPTPGEPEAPAQDRTF	mRNA binding(GO:0003729);protein binding(GO:0005515)	RNA localization(GO:0006403);apoptotic process(GO:0006915);biosynthetic process(GO:0009058);intracellular signal transduction(GO:0035556);regulation of translation(GO:0006417);response to stimulus(GO:0050896)	neuronal cell body(GO:0043025)
	Q96PM9	Zinc finger protein 385A	103	99	202	0.86	0.219	0.136	0.126	2	ARRVKGIEAAKTRGREPGVREPGDPAPPGSTPTNGDGVAPRPVSMENGLGPAPGSPEKQPGSPSPPSIPETGQGVTKGEGGTPAPASLPGGSKEEEEKAKRLL	mRNA binding(GO:0003729);protein binding(GO:0005515)	RNA localization(GO:0006403);apoptotic process(GO:0006915);biosynthetic process(GO:0009058);intracellular signal transduction(GO:0035556);regulation of translation(GO:0006417);response to stimulus(GO:0050896)	neuronal cell body(GO:0043025)
	Q9HCE7	E3 ubiquitin-protein ligase SMURF1	121	116	237	0.577	-0.037	0.099	0.132	1	LDLCKLNPSDTDAVRGQIVVSLQTRDRIGTGGSVVDCRGLLENEGTVYEDSGPGRPLSCFMEEPAPYTDSTGAAAGGGNCRFVESPSQDQRLQAQRLRNPDVRGSLQTPQNRPHGHQSPEL		biosynthetic process(GO:0009058);catabolic process(GO:0009056);cellular protein modification process(GO:0006464);nitrogen compound metabolic process(GO:0006807);proteolysis(GO:0006508);regulation of transcription from RNA polymerase II promoter(GO:0006357);response to stimulus(GO:0050896);transmembrane receptor protein serine/threonine kinase signaling pathway(GO:0007178)	cytoplasm(GO:0005737)
	Q9HCE7	E3 ubiquitin-protein ligase SMURF1	43	266	309	0.565	-0.264	0.047	0.14	1	RIPSPSGTIPGGDAAFLYEFLLQGHTSEPRDLNSVNCDELGPL		biosynthetic process(GO:0009058);catabolic process(GO:0009056);cellular protein modification process(GO:0006464);nitrogen compound metabolic process(GO:0006807);proteolysis(GO:0006508);regulation of transcription from RNA polymerase II promoter(GO:0006357);response to stimulus(GO:0050896);transmembrane receptor protein serine/threonine kinase signaling pathway(GO:0007178)	cytoplasm(GO:0005737)
	P35670	Copper-transporting ATPase 2	42	321	363	0.681	-0.143	0.071	0.071	1	GNFKVSLPDGAEGSGTDHRSSSSHSPGSPPRNQVQGTCSTTL	ATPase activity, coupled to transmembrane movement of substances(GO:0042626);cation transmembrane transporter activity(GO:0008324);pyrophosphatase activity(GO:0016462)	catabolic process(GO:0009056);cellular process(GO:0009987);nitrogen compound metabolic process(GO:0006807);nucleobase-containing compound metabolic process(GO:0006139);phosphate-containing compound metabolic process(GO:0006796)	cytoplasm(GO:0005737);integral to membrane(GO:0016021);organelle(GO:0043226);plasma membrane(GO:0005886)
	P35670	Copper-transporting ATPase 2	68	424	492	0.547	-0.327	0.059	0.059	1	ASVVSESCSTNPLGNHSAGNSMVQTTDGTPTSVQEVAPHTGRLPANHAPDILAKSPQSTRAVAPQKCF	ATPase activity, coupled to transmembrane movement of substances(GO:0042626);cation transmembrane transporter activity(GO:0008324);pyrophosphatase activity(GO:0016462)	catabolic process(GO:0009056);cellular process(GO:0009987);nitrogen compound metabolic process(GO:0006807);nucleobase-containing compound metabolic process(GO:0006139);phosphate-containing compound metabolic process(GO:0006796)	cytoplasm(GO:0005737);integral to membrane(GO:0016021);organelle(GO:0043226);plasma membrane(GO:0005886)
	Q4KMG0	Cell adhesion molecule-related/down-regulated by oncogenes	55	668	723	0.562	-0.269	0.109	0.073	1	MLTFRTSKEKTASSKNTQASSPPVGIPKYPVVSEAANNNFGVVLTDSSRHSGVPE
	Q4KMG0	Cell adhesion molecule-related/down-regulated by oncogenes	74	505	579	0.575	0.126	0.081	0.162	1	EHGTTQAEASLMVVPFETNTKAETVTLPDAAQNDDRSKRDGSETGLLSSFPVKVHPSAVESAPEKNASGISVPD
	Q01826	DNA-binding protein SATB1	77	569	646	0.9	-0.139	0.065	0.091	1	QESNAVHHHGDRPPHIIHVPAEQIQQQQQQQQQQQQQQQAPPPPQPQQQPQTGPRLPPRQPTVASPAESDEENRQKT	DNA binding(GO:0003677)	biosynthetic process(GO:0009058);cellular process(GO:0009987);nitrogen compound metabolic process(GO:0006807);regulation of transcription from RNA polymerase II promoter(GO:0006357)	intracellular(GO:0005622);nucleus(GO:0005634)
	Q01826	DNA-binding protein SATB1	119	248	367	0.592	-0.348	0.034	0.05	1	DMMVEMDSLSELSQQGANHVNFGQQPVPGNTAEQPPSPAQLSHGSQPSVRTPLPNLHPGLVSTPISPQLVNQQLVMAQLLNQQYAVNRLLAQQSLNQQYLNHPPPVSRSMNKPLEQQVS	DNA binding(GO:0003677)	biosynthetic process(GO:0009058);cellular process(GO:0009987);nitrogen compound metabolic process(GO:0006807);regulation of transcription from RNA polymerase II promoter(GO:0006357)	intracellular(GO:0005622);nucleus(GO:0005634)
	Q01826	DNA-binding protein SATB1	44	446	490	0.71	-0.022	0.136	0.114	2	DERERSLNAASAMGPAPLISTPPSRPPQVKTATIATERNGKPEN	DNA binding(GO:0003677)	biosynthetic process(GO:0009058);cellular process(GO:0009987);nitrogen compound metabolic process(GO:0006807);regulation of transcription from RNA polymerase II promoter(GO:0006357)	intracellular(GO:0005622);nucleus(GO:0005634)
	Q9UPW6	DNA-binding protein SATB2	45	435	480	0.703	-0.176	0.111	0.111	1	DERERSMNPNVSMVSSASSSPSSSRTPQAKTSTPTTDLPIKVDGA	DNA binding(GO:0003677)	biosynthetic process(GO:0009058);cellular process(GO:0009987);nitrogen compound metabolic process(GO:0006807);regulation of transcription from RNA polymerase II promoter(GO:0006357)	intracellular(GO:0005622);nucleus(GO:0005634)
	Q9UPW6	DNA-binding protein SATB2	58	558	616	0.79	0.109	0.121	0.155	2	EESRHHHSERMQHVVQLPPEPVQVLHRQQSQPAKESSPPREEAPPPPPPTEDSCAKKP	DNA binding(GO:0003677)	biosynthetic process(GO:0009058);cellular process(GO:0009987);nitrogen compound metabolic process(GO:0006807);regulation of transcription from RNA polymerase II promoter(GO:0006357)	intracellular(GO:0005622);nucleus(GO:0005634)
	Q14160	Protein scribble homolog	57	948	1005	0.553	-0.277	0.018	0.07	1	REAGGPLPPSPLPHSSPPTAAVATTSITTATPGVPGLPSLAPSLLAAALEGPYPVEE	nucleotide kinase activity(GO:0019201);receptor binding(GO:0005102)	cellular component organization(GO:0016043);nervous system development(GO:0007399);neurological system process(GO:0050877);nitrogen compound metabolic process(GO:0006807);nucleobase-containing compound metabolic process(GO:0006139);phosphate-containing compound metabolic process(GO:0006796);protein localization(GO:0008104);synaptic transmission(GO:0007268)	cell projection(GO:0042995);cytoskeleton(GO:0005856);integral to membrane(GO:0016021);intracellular(GO:0005622);plasma membrane(GO:0005886);postsynaptic membrane(GO:0045211);protein complex(GO:0043234)
	Q14160	Protein scribble homolog	51	813	864	0.615	-0.03	0.176	0.157	2	RERMVEPENAVTITPLRPEDDYSPRERRGGGLRLPLLPPESPGPLRQRHVA	nucleotide kinase activity(GO:0019201);receptor binding(GO:0005102)	cellular component organization(GO:0016043);nervous system development(GO:0007399);neurological system process(GO:0050877);nitrogen compound metabolic process(GO:0006807);nucleobase-containing compound metabolic process(GO:0006139);phosphate-containing compound metabolic process(GO:0006796);protein localization(GO:0008104);synaptic transmission(GO:0007268)	cell projection(GO:0042995);cytoskeleton(GO:0005856);integral to membrane(GO:0016021);intracellular(GO:0005622);plasma membrane(GO:0005886);postsynaptic membrane(GO:0045211);protein complex(GO:0043234)
	Q9P2Y4	Zinc finger protein 219	167	108	275	0.679	-0.106	0.12	0.126	1	QPERPRSPAARLLLELEERALLREARLGRARSSGGMQATPATEGLARPQAPSSSAFRCPYCKGKFRTSAERERHLHILHRPWKCGLCSFGSSQEEELLHHSLTAHGAPERPLAATSAAPPPQPQPQPPPQPEPRSVPQPEPEPEPEREATPTPAPAAPEEPPAPPEF	sequence-specific DNA binding RNA polymerase II transcription factor activity(GO:0000981)	biosynthetic process(GO:0009058);developmental process(GO:0032502);nitrogen compound metabolic process(GO:0006807);response to stimulus(GO:0050896);signal transduction(GO:0007165);single-multicellular organism process(GO:0044707)	intracellular(GO:0005622);nucleus(GO:0005634)
	Q9P2Y4	Zinc finger protein 219	175	325	500	0.756	0.035	0.114	0.131	1	ASKLGPLRAPGPASGPARAPQPPDLGLLAYEPLGPALLLAPAPTPAERREPPSLLGYLSLRAGEGRPNGEGAEPGPGRSFGGFRPLSSALPARARRHRAEEPEEEEEVVEAEEETWARGRSLGSLASLHPRPGEGPGHSASAAGAQARSTATQEENGLLVGGTRPEGGRGATGKD	sequence-specific DNA binding RNA polymerase II transcription factor activity(GO:0000981)	biosynthetic process(GO:0009058);developmental process(GO:0032502);nitrogen compound metabolic process(GO:0006807);response to stimulus(GO:0050896);signal transduction(GO:0007165);single-multicellular organism process(GO:0044707)	intracellular(GO:0005622);nucleus(GO:0005634)
	Q01101	Insulinoma-associated protein 1	50	318	368	0.753	0.101	0.12	0.18	2	KPRPAPAAARAPEPEAAARAEAREAPGGGSDRDTPSPGGVSESGSEDGLY		regulation of transcription from RNA polymerase II promoter(GO:0006357)
	Q01101	Insulinoma-associated protein 1	50	391	441	0.514	-0.275	0.04	0.16	1	QALQAKGAPLAPPAEDLLALYPGPDEKAPQEAAGDGEGAGVLGLSASAEC		regulation of transcription from RNA polymerase II promoter(GO:0006357)
	Q9UGM3	Deleted in malignant brain tumors 1 protein	32	1223	1255	0.526	-0.231	0.031	0.062	1	ASQSQPTPSPDTWPTSHASTAGSESSLALRLV	oxidoreductase activity(GO:0016491);receptor activity(GO:0004872);serine-type peptidase activity(GO:0008236)	cell-cell adhesion(GO:0016337);extracellular transport(GO:0006858);macrophage activation(GO:0042116);negative regulation of apoptotic process(GO:0043066);neurological system process(GO:0050877);proteolysis(GO:0006508);signal transduction(GO:0007165)
	Q9UGM3	Deleted in malignant brain tumors 1 protein	32	1352	1384	0.527	-0.231	0.031	0.062	1	ASQSQPTPSPDTWPTSHASTAGSESSLALRLV	oxidoreductase activity(GO:0016491);receptor activity(GO:0004872);serine-type peptidase activity(GO:0008236)	cell-cell adhesion(GO:0016337);extracellular transport(GO:0006858);macrophage activation(GO:0042116);negative regulation of apoptotic process(GO:0043066);neurological system process(GO:0050877);proteolysis(GO:0006508);signal transduction(GO:0007165)
	Q9UGM3	Deleted in malignant brain tumors 1 protein	32	1094	1126	0.523	-0.23	0.062	0.062	1	ASQSRPTPSPDTWPTSHASTAGSESSLALRLV	oxidoreductase activity(GO:0016491);receptor activity(GO:0004872);serine-type peptidase activity(GO:0008236)	cell-cell adhesion(GO:0016337);extracellular transport(GO:0006858);macrophage activation(GO:0042116);negative regulation of apoptotic process(GO:0043066);neurological system process(GO:0050877);proteolysis(GO:0006508);signal transduction(GO:0007165)
	Q9UGM3	Deleted in malignant brain tumors 1 protein	32	335	367	0.56	-0.209	0.062	0.062	1	APQSRPTPSPDTWPTSHASTAGPESSLALRLV	oxidoreductase activity(GO:0016491);receptor activity(GO:0004872);serine-type peptidase activity(GO:0008236)	cell-cell adhesion(GO:0016337);extracellular transport(GO:0006858);macrophage activation(GO:0042116);negative regulation of apoptotic process(GO:0043066);neurological system process(GO:0050877);proteolysis(GO:0006508);signal transduction(GO:0007165)
	Q9UGM3	Deleted in malignant brain tumors 1 protein	32	834	866	0.537	-0.241	0.062	0.062	1	VSQSRPTPSPDTWPTSHASTAGPESSLALRLV	oxidoreductase activity(GO:0016491);receptor activity(GO:0004872);serine-type peptidase activity(GO:0008236)	cell-cell adhesion(GO:0016337);extracellular transport(GO:0006858);macrophage activation(GO:0042116);negative regulation of apoptotic process(GO:0043066);neurological system process(GO:0050877);proteolysis(GO:0006508);signal transduction(GO:0007165)
	Q9UGM3	Deleted in malignant brain tumors 1 protein	32	1481	1513	0.535	-0.214	0.062	0.062	1	ASQSQPTPSPDTWPTSRASTAGSESTLALRLV	oxidoreductase activity(GO:0016491);receptor activity(GO:0004872);serine-type peptidase activity(GO:0008236)	cell-cell adhesion(GO:0016337);extracellular transport(GO:0006858);macrophage activation(GO:0042116);negative regulation of apoptotic process(GO:0043066);neurological system process(GO:0050877);proteolysis(GO:0006508);signal transduction(GO:0007165)
	Q07157	Tight junction protein ZO-1	161	262	423	0.821	0.387	0.13	0.174	2	RDERATLLNVPDLSDSIHSANASERDDISEIQSLASDHSGRSHDRPPRRSRSRSPDQRSEPSDHSRHSPQQPSNGSLRSRDEERISKPGAVSTPVKHADDHTPKTVEEVTVERNEKQTPSLPEPKPVYAQVGQPDVDLPVSPSDGVLPNSTHEDGILRPSM		anatomical structure morphogenesis(GO:0009653);cellular process(GO:0009987)	plasma membrane(GO:0005886)
	Q07157	Tight junction protein ZO-1	79	108	187	0.743	0.006	0.241	0.177	3	RKKKVQIPVSRPDPEPVSDNEEDSYDEEIHDPRSGRSGVVNRRSEKIWPRDRSASRERSLSPRSDRRSVASSQPAKPTK		anatomical structure morphogenesis(GO:0009653);cellular process(GO:0009987)	plasma membrane(GO:0005886)
	Q9NQ38	Serine protease inhibitor Kazal-type 5	24	274	298	0.508	-0.049	0.292	0.167	3	SKTDQNLGKAEEKTKVKREIVKLC	protein binding(GO:0005515)
	Q9NQ38	Serine protease inhibitor Kazal-type 5	90	827	917	0.563	0.192	0.222	0.189	3	EDRSNTGERSNTGERSNDKEDLCREFRSMQRNGKLICTRENNPVRGPYGKMHINKCAMCQSIFDREANERKKKDEEKSSSKPSNNAKDEC	protein binding(GO:0005515)
	Q9NQ38	Serine protease inhibitor Kazal-type 5	16	759	775	0.686	0.043	0.188	0.125	2	RSRSNGTGSESGKDTC	protein binding(GO:0005515)
	Q9NQ38	Serine protease inhibitor Kazal-type 5	31	963	994	0.601	-0.134	0.129	0.226	3	RAKLQEKPSHVRASQEEDSPDSFSSLDSEMC	protein binding(GO:0005515)
	Q9NQ38	Serine protease inhibitor Kazal-type 5	23	685	708	0.762	-0.009	0.043	0.174	1	EDQRNAAGHGSSGGGGGNTQDEC	protein binding(GO:0005515)
	Q8TDZ2	Protein-methionine sulfoxide oxidase MICAL1	177	755	932	0.729	0.162	0.119	0.164	2	DHKAEGSDRGPESPELPTPSENSMPPGLSTPTASQEGAGPVPDPSQPTRRQIRLSSPERQRLSSLNLTPDPEMEPPPKPPRSCSALARHALESSFVGWGLPVQSPQALVAMEKEEKESPFSSEEEEEDVPLDSDVEQALQTFAKTSGTMNNYPTWRRTLLRRAKEEEMKRFCKAQTI	actin binding(GO:0003779);structural constituent of cytoskeleton(GO:0005200)	cellular component morphogenesis(GO:0032989);cellular process(GO:0009987)	actin cytoskeleton(GO:0015629);intracellular(GO:0005622)
	Q8TDZ2	Protein-methionine sulfoxide oxidase MICAL1	84	614	698	0.616	-0.238	0.095	0.131	1	MAHSPGPVSQASPGTSSAVLFLSKLQRTLQRSRAKENAEDAGGKKLRLEMEAETPSTEVPPDPEPGVPLTPPSQHQEAGAGDLC	actin binding(GO:0003779);structural constituent of cytoskeleton(GO:0005200)	cellular component morphogenesis(GO:0032989);cellular process(GO:0009987)	actin cytoskeleton(GO:0015629);intracellular(GO:0005622)
	A1L4H1	Soluble scavenger receptor cysteine-rich domain-containing protein SSC5D	81	121	202	0.675	-0.163	0.16	0.086	1	GQRVANSRDDSTSPLDGAPWPGLLLELSPSTEEPLVTHAPRPAGNPQNASRKKSPRPKQAKSTRAPLLTTGAPRQERLRLV	oxidoreductase activity(GO:0016491);receptor activity(GO:0004872);serine-type peptidase activity(GO:0008236)	cell-cell adhesion(GO:0016337);extracellular transport(GO:0006858);immune system process(GO:0002376);negative regulation of apoptotic process(GO:0043066);proteolysis(GO:0006508);signal transduction(GO:0007165)
	A1L4H1	Soluble scavenger receptor cysteine-rich domain-containing protein SSC5D	66	405	471	0.765	-0.12	0.045	0.061	1	GMPLGYVPPTAPTDSNNSTPREAASRPPSTMTSQAPGTAGVSPPPASPTVLWEPGPEAGSPQLRLV	oxidoreductase activity(GO:0016491);receptor activity(GO:0004872);serine-type peptidase activity(GO:0008236)	cell-cell adhesion(GO:0016337);extracellular transport(GO:0006858);immune system process(GO:0002376);negative regulation of apoptotic process(GO:0043066);proteolysis(GO:0006508);signal transduction(GO:0007165)
	Q8IVV2	Lipoxygenase homology domain-containing protein 1	104	643	747	0.66	0.057	0.192	0.317	3	DKLRQLLKKERLKAKLQRKKKKRKGSDEEDEGEEEESSSSEESSSEEEEMEEEEEEEEFGPGMQEVIEQHKFEAHRWLARGKEDNELVVELVPAGKPGPERNTY	cation channel activity(GO:0005261)	cellular process(GO:0009987);response to abiotic stimulus(GO:0009628);response to external stimulus(GO:0009605)
	Q8IVV2	Lipoxygenase homology domain-containing protein 1	38	862	900	0.545	-0.029	0.079	0.211	2	LPVDESYVLPQSEEGRGGGDNNPLDNLALEQKDKSTTF	cation channel activity(GO:0005261)	cellular process(GO:0009987);response to abiotic stimulus(GO:0009628);response to external stimulus(GO:0009605)
	Q9C0E4	Glutamate receptor-interacting protein 2	18	129	147	0.529	-0.145	0.111	0.111	1	YELPPPAPENNPRIISKT	nucleotide kinase activity(GO:0019201)	intracellular signal transduction(GO:0035556);neurological system process(GO:0050877);synaptic transmission(GO:0007268)	cell junction(GO:0030054);plasma membrane(GO:0005886)
	Q9C0E4	Glutamate receptor-interacting protein 2	127	330	457	0.647	0.021	0.134	0.055	1	PVPQSQRPLRPSEAVKVQRSEQLHRWDPCVPSCHSPRPGHCRMPTWATPAGQDQSRSLSSTPFSSPTLNHAFSCNNPSTLPRGSQPMSPRTTMGRRRQRRREHKSSLSLASSTVGPGGQIVHTETTE	nucleotide kinase activity(GO:0019201)	intracellular signal transduction(GO:0035556);neurological system process(GO:0050877);synaptic transmission(GO:0007268)	cell junction(GO:0030054);plasma membrane(GO:0005886)
	P26358	DNA (cytosine-5)-methyltransferase 1	39	1101	1140	0.666	0.116	0.256	0.103	3	NHARSPGNKGKGKGKGKGKPKSQACEPSEPEIEIKLPKL
	P26358	DNA (cytosine-5)-methyltransferase 1	64	692	756	0.511	-0.065	0.219	0.203	3	PNMAMKEADDDEEVDDNIPEMPSPKKMHQGKKKKQNKNRISWVGEAVKTDGKKSYYKKVCIDAE
	P10515	Dihydrolipoyllysine-residue acetyltransferase component of pyruvate dehydrogenase complex, mitochondrial	54	166	220	0.634	-0.052	0.037	0.074	1	TVGKPEDIEAFKNYTLDSSAAPTPQAAPAPTPAATASPPTPSAQAPGSSYPPHM	acetyltransferase activity(GO:0016407)	carbohydrate metabolic process(GO:0005975);coenzyme metabolic process(GO:0006732)
	P10515	Dihydrolipoyllysine-residue acetyltransferase component of pyruvate dehydrogenase complex, mitochondrial	124	294	418	0.57	-0.001	0.105	0.089	1	VEKEADISAFADYRPTEVTDLKPQVPPPTPPPVAAVPPTPQPLAPTPSAPCPATPAGPKGRVFVSPLAKKLAVEKGIDLTQVKGTGPDGRITKKDIDSFVPSKVAPAPAAVVPPTGPGMAPVPT	acetyltransferase activity(GO:0016407)	carbohydrate metabolic process(GO:0005975);coenzyme metabolic process(GO:0006732)
	Q12906	Interleukin enhancer-binding factor 3	60	343	403	0.774	0.207	0.233	0.167	3	MPKKPKNENPVDYTVQIPPSTTYAITPMKRPMEEDGEEKSPSKKKKKIQKKEEKAEPPQA		RNA localization(GO:0006403);anterior/posterior axis specification(GO:0009948);apoptotic process(GO:0006915);neurological system process(GO:0050877);response to interferon-gamma(GO:0034341);spermatogenesis(GO:0007283)
	Q12906	Interleukin enhancer-binding factor 3	61	466	527	0.687	0.034	0.082	0.164	1	GLPTGAEGRDSSKGEDSAEETEAKPAVVAPAPVVEAVSTPSAAFPSDATAEQGPILTKHGK		RNA localization(GO:0006403);anterior/posterior axis specification(GO:0009948);apoptotic process(GO:0006915);neurological system process(GO:0050877);response to interferon-gamma(GO:0034341);spermatogenesis(GO:0007283)
	Q96JN8	Neuralized-like protein 4	34	686	720	0.697	-0.083	0.029	0.147	1	DVEVAPVPEPLPEGNNQVSPSSPSSGAGGSDLRF	ubiquitin-protein ligase activity(GO:0004842)	cellular process(GO:0009987);developmental process(GO:0032502);gamete generation(GO:0007276)
	Q96JN8	Neuralized-like protein 4	114	207	321	0.578	-0.004	0.009	0.123	1	PEPGFSPPTPIPTPPLEPLAPTEDSALAEQGTSADEAFMVSPAQARPETFPNSLESHNDFANMELSEVVSNTILSAYNGGLLNVNLSSPPAGEGLGSSGAATSPILTSNDALLF	ubiquitin-protein ligase activity(GO:0004842)	cellular process(GO:0009987);developmental process(GO:0032502);gamete generation(GO:0007276)
	Q96JN8	Neuralized-like protein 4	49	1086	1135	0.735	0.309	0.02	0.286	2	STRLEESEGTQPPSPSSDTGSEGEEDDEGEEHGLGGQNEVGIIPTTLEF	ubiquitin-protein ligase activity(GO:0004842)	cellular process(GO:0009987);developmental process(GO:0032502);gamete generation(GO:0007276)
	P07814	Bifunctional glutamate/proline--tRNA ligase	26	879	905	0.782	-0.023	0.077	0.154	1	LSQSSDSSPTRNSEPAGLETPEAKVL	RNA binding(GO:0003723);aminoacyl-tRNA ligase activity(GO:0004812)	biosynthetic process(GO:0009058);cellular amino acid metabolic process(GO:0006520);cellular process(GO:0009987);nitrogen compound metabolic process(GO:0006807);tRNA aminoacylation for protein translation(GO:0006418);tRNA metabolic process(GO:0006399)	cytoplasm(GO:0005737)
	P07814	Bifunctional glutamate/proline--tRNA ligase	21	806	827	0.575	-0.276	0.048	0.095	1	AEIGQNISSNSSASILESKSL	RNA binding(GO:0003723);aminoacyl-tRNA ligase activity(GO:0004812)	biosynthetic process(GO:0009058);cellular amino acid metabolic process(GO:0006520);cellular process(GO:0009987);nitrogen compound metabolic process(GO:0006807);tRNA aminoacylation for protein translation(GO:0006418);tRNA metabolic process(GO:0006399)	cytoplasm(GO:0005737)
	P00734	Prothrombin	25	292	317	0.556	0.109	0.08	0.44	4	EEAVEEETGDGLDEDSDRAIEGRTA	serine-type peptidase activity(GO:0008236)	blood coagulation(GO:0007596);proteolysis(GO:0006508)
	P00734	Prothrombin	27	187	214	0.507	-0.156	0.037	0.111	1	GQDQVTVAMTPRSEGSSVNLSPPLEQC	serine-type peptidase activity(GO:0008236)	blood coagulation(GO:0007596);proteolysis(GO:0006508)
	Q9BWE0	Replication initiator 1	61	315	376	0.853	0.105	0.049	0.115	1	KRSEGSAQAAPGPGSPQLPAGPQESAAEPTPAVPLKPAQEPPPGAPPEHPQDPIEAPPSLY
	Q9BWE0	Replication initiator 1	65	200	265	0.509	0.048	0.2	0.092	2	VAEALEEAAAKALGPRPRGRPAVTAPRPGGDAVDRPFQCACCGKRFRHKPNLIAHRRVHTGERPH
	Q9NRF2	SH2B adapter protein 1	189	82	271	0.61	-0.107	0.116	0.085	1	RASGSLSPPILAPLSPGAEISPHDLSLESCRVGGPLAVLGPSRSSEDLAGPLPSSVSSSSTTSSKPKLKKRFSLRSVGRSVRGSVRGILQWRGTVDPPSSAGPLETSSGPPVLGGNSNSNSSGGAGTVGRGLVSDGTSPGERWTHRFERLRLSRGGGALKDGAGMVQREELLSFMGAEEAAPDPAGVGR		B cell mediated immunity(GO:0019724);cellular defense response(GO:0006968);cellular process(GO:0009987)
	Q9NRF2	SH2B adapter protein 1	151	377	528	0.633	0.068	0.033	0.126	1	PGPCPATSPRPMTLPLAPGTSFLTRENTDSLELSCLNHSESLPSQDLLLGPSESNDRLSQGAYGGLSDRPSASISPSSASIAASHFDSMELLPPELPPRIPIEEGPPTGTVHPLSAPYPPLDTPETATGSFLFQGEPEGGEGDQPLSGYPW		B cell mediated immunity(GO:0019724);cellular defense response(GO:0006968);cellular process(GO:0009987)
	Q96MX3	Zinc finger protein 48	30	163	193	0.802	0.223	0.233	0.067	2	SGEKPYRARPPAQGPPKIPRSRIPAGERPT
	Q96MX3	Zinc finger protein 48	70	382	452	0.795	0.232	0.029	0.1	1	MEPQDFSFPGYPLPALIPSPPPPPLGTSPPLTPRSPSHSGEPFGLPGLEPEPGGPQAGEPPPPLAGDKPH
	Q96MX3	Zinc finger protein 48	42	502	544	0.864	0.239	0.167	0.024	1	RGERARPPPPSTLLRPHNPPGPVPMAPRPRVRAQPSGPSQPH
	Q96MX3	Zinc finger protein 48	33	243	276	0.762	0.141	0.212	0.061	2	RGEQPPRPVVPRRQPSRAATAATQGPKAQDKPY
	Q8TER0	Sushi, nidogen and EGF-like domain-containing protein 1	17	1089	1106	0.579	-0.196	0.059	0.059	1	PTESLATAPTHVWTRPL	receptor activity(GO:0004872);receptor binding(GO:0005102)	cell-cell signaling(GO:0007267);developmental process(GO:0032502);immune system process(GO:0002376);regulation of transcription from RNA polymerase II promoter(GO:0006357);signal transduction(GO:0007165)
	Q8TER0	Sushi, nidogen and EGF-like domain-containing protein 1	125	1187	1312	0.689	0.077	0.136	0.104	1	SEPAHLYIITSPRDGADRRWHQGGHHPRVLKNRPPPARLPELRLLNDHSAPETPTQPPRFSELVDGRGRVSARFGGSPSKAATVRSQPTASAQLENMEEAPKRVSLALQLPEHGSKDIGNVPGNC	receptor activity(GO:0004872);receptor binding(GO:0005102)	cell-cell signaling(GO:0007267);developmental process(GO:0032502);immune system process(GO:0002376);regulation of transcription from RNA polymerase II promoter(GO:0006357);signal transduction(GO:0007165)
	Q9P0U4	CXXC-type zinc finger protein 1	192	209	401	0.638	0.001	0.193	0.156	2	QLRARESYKYFPSSLSPVTPSESLPRPRRPLPTQQQPQPSQKLGRIREDEGAVASSTVKEPPEATATPEPLSDEDLPLDPDLYQDFCAGAFDDHGLPWMSDTEESPFLDPALRKRAVKVKHVKRREKKSEKKKEERYKRHRQKQKHKDKWKHPERADAKDPASLPQCLGPGCVRPAQPSSKYCSDDCGMKLA	DNA binding(GO:0003677)	DNA metabolic process(GO:0006259)
	Q9P0U4	CXXC-type zinc finger protein 1	84	77	161	0.771	0.136	0.19	0.131	2	DPKLEIRYRHKKSRERDGNERDSSEPRDEGGGRKRPVPDPDLQRRAGSGTGVGAMLARGSASPHKSSPQPLVATPSQHHQQQQQ	DNA binding(GO:0003677)	DNA metabolic process(GO:0006259)
	Q6S9Z5	Zinc finger protein 474	47	118	165	0.522	-0.156	0.128	0.064	1	QKWHIENSKLPKHLRRPEPSKPQSLSSSGSYSLQATNEAAFQSAQAQ
	Q6S9Z5	Zinc finger protein 474	32	189	221	0.556	0.036	0.188	0.062	2	PKGEGPRAPHSNSSDHLTGLKKACSGTPARPR
	Q6S9Z5	Zinc finger protein 474	39	245	284	0.64	-0.218	0.103	0.103	1	EKWKMENDRLPVELHQPLPQKPQPLPNAQSSQAGPNQAQ
	Q8N680	Zinc finger and BTB domain-containing protein 2	87	277	364	0.58	0.011	0.08	0.195	2	TGVPFTSSQQGESRVPLTLCSNAADLGKDAMEVPEAGMISDSELQHISDSPIIDGQQQSETPPPSDIADIDNLEQADQEREVKRRKY	sequence-specific DNA binding transcription factor activity(GO:0003700)	transcription from RNA polymerase II promoter(GO:0006366)
	Q8N680	Zinc finger and BTB domain-containing protein 2	138	117	255	0.619	-0.062	0.08	0.094	1	GAFSHPDQVFPLASSLYGIQIADHQLRQATKIASAPEKLGRDPRPQTSRISQEQVPEASQLSQLTSNLAQVNRTNMTPSDPLQTSLSPELVSTPVPPPPPGEETNLEASSSDEQPASLTIAHVKPSIMKRNGSFPKYY	sequence-specific DNA binding transcription factor activity(GO:0003700)	transcription from RNA polymerase II promoter(GO:0006366)
	Q569K4	Zinc finger protein 385B	104	182	286	0.664	0.102	0.163	0.096	2	AKKVKALDATKNKPKMVPSKDSAKANPSCSITPITGNNSDKSEDKGKLKASSSSQPSSSESGSFLLKSGTTPLPPGAATSPSKSTNGAPGTVVESEEEKAKKLL	RNA binding(GO:0003723);protein binding(GO:0005515)	apoptotic process(GO:0006915);intracellular signal transduction(GO:0035556);regulation of biological process(GO:0050789);response to stimulus(GO:0050896)	intracellular(GO:0005622);nucleus(GO:0005634)
	Q569K4	Zinc finger protein 385B	39	310	349	0.662	-0.001	0.205	0.026	1	KTMVEARNGAGPIKSYPRPGSRLKMQNGSKGSGLQNKTF	RNA binding(GO:0003723);protein binding(GO:0005515)	apoptotic process(GO:0006915);intracellular signal transduction(GO:0035556);regulation of biological process(GO:0050789);response to stimulus(GO:0050896)	intracellular(GO:0005622);nucleus(GO:0005634)
	Q569K4	Zinc finger protein 385B	99	59	158	0.552	-0.309	0.101	0.04	1	RKRVKQLSDGQPPPPAQASPSSNSSTGSTCHTTTLPALVRTPTLMMQPSLDIKPFMSFPVDSSSAVGLFPNFNTMDPVQKAVINHTFGVSIPPKKKQVI	RNA binding(GO:0003723);protein binding(GO:0005515)	apoptotic process(GO:0006915);intracellular signal transduction(GO:0035556);regulation of biological process(GO:0050789);response to stimulus(GO:0050896)	intracellular(GO:0005622);nucleus(GO:0005634)
	Q8NBS9	Thioredoxin domain-containing protein 5	23	168	191	0.631	0.123	0.043	0.261	2	LNEEPVTPEPEVEPPSAPELKQG	protein disulfide isomerase activity(GO:0003756)	cellular component organization(GO:0016043);cellular process(GO:0009987);phagocytosis(GO:0006909);response to stress(GO:0006950)
	Q8NBS9	Thioredoxin domain-containing protein 5	30	294	324	0.53	-0.045	0.067	0.2	2	LQRTETGATETVTPSEAPVLAAEPEADKGT	protein disulfide isomerase activity(GO:0003756)	cellular component organization(GO:0016043);cellular process(GO:0009987);phagocytosis(GO:0006909);response to stress(GO:0006950)
	P08519	Apolipoprotein(a)	37	3974	4011	0.602	-0.046	0.027	0.135	1	PVTESSVLTTPTVAPVPSTEAPSEQAPPEKSPVVQDC	serine-type peptidase activity(GO:0008236)	proteolysis(GO:0006508)	extracellular region(GO:0005576)
	P08519	Apolipoprotein(a)	37	106	143	0.641	0.124	0.027	0.162	1	SDAEGTAVAPPTVTPVPSLEAPSEQAPTEQRPGVQEC	serine-type peptidase activity(GO:0008236)	proteolysis(GO:0006508)	extracellular region(GO:0005576)
	P08519	Apolipoprotein(a)	37	220	257	0.644	0.124	0.027	0.162	1	SDAEGTAVAPPTVTPVPSLEAPSEQAPTEQRPGVQEC	serine-type peptidase activity(GO:0008236)	proteolysis(GO:0006508)	extracellular region(GO:0005576)
	P08519	Apolipoprotein(a)	37	334	371	0.644	0.124	0.027	0.162	1	SDAEGTAVAPPTVTPVPSLEAPSEQAPTEQRPGVQEC	serine-type peptidase activity(GO:0008236)	proteolysis(GO:0006508)	extracellular region(GO:0005576)
	P08519	Apolipoprotein(a)	37	448	485	0.644	0.124	0.027	0.162	1	SDAEGTAVAPPTVTPVPSLEAPSEQAPTEQRPGVQEC	serine-type peptidase activity(GO:0008236)	proteolysis(GO:0006508)	extracellular region(GO:0005576)
	P08519	Apolipoprotein(a)	37	562	599	0.644	0.124	0.027	0.162	1	SDAEGTAVAPPTVTPVPSLEAPSEQAPTEQRPGVQEC	serine-type peptidase activity(GO:0008236)	proteolysis(GO:0006508)	extracellular region(GO:0005576)
	P08519	Apolipoprotein(a)	37	676	713	0.644	0.124	0.027	0.162	1	SDAEGTAVAPPTVTPVPSLEAPSEQAPTEQRPGVQEC	serine-type peptidase activity(GO:0008236)	proteolysis(GO:0006508)	extracellular region(GO:0005576)
	P08519	Apolipoprotein(a)	37	790	827	0.644	0.124	0.027	0.162	1	SDAEGTAVAPPTVTPVPSLEAPSEQAPTEQRPGVQEC	serine-type peptidase activity(GO:0008236)	proteolysis(GO:0006508)	extracellular region(GO:0005576)
	P08519	Apolipoprotein(a)	37	904	941	0.644	0.124	0.027	0.162	1	SDAEGTAVAPPTVTPVPSLEAPSEQAPTEQRPGVQEC	serine-type peptidase activity(GO:0008236)	proteolysis(GO:0006508)	extracellular region(GO:0005576)
	P08519	Apolipoprotein(a)	37	1018	1055	0.644	0.124	0.027	0.162	1	SDAEGTAVAPPTVTPVPSLEAPSEQAPTEQRPGVQEC	serine-type peptidase activity(GO:0008236)	proteolysis(GO:0006508)	extracellular region(GO:0005576)
	P08519	Apolipoprotein(a)	37	1132	1169	0.644	0.124	0.027	0.162	1	SDAEGTAVAPPTVTPVPSLEAPSEQAPTEQRPGVQEC	serine-type peptidase activity(GO:0008236)	proteolysis(GO:0006508)	extracellular region(GO:0005576)
	P08519	Apolipoprotein(a)	37	1246	1283	0.644	0.124	0.027	0.162	1	SDAEGTAVAPPTVTPVPSLEAPSEQAPTEQRPGVQEC	serine-type peptidase activity(GO:0008236)	proteolysis(GO:0006508)	extracellular region(GO:0005576)
	P08519	Apolipoprotein(a)	37	1360	1397	0.644	0.124	0.027	0.162	1	SDAEGTAVAPPTVTPVPSLEAPSEQAPTEQRPGVQEC	serine-type peptidase activity(GO:0008236)	proteolysis(GO:0006508)	extracellular region(GO:0005576)
	P08519	Apolipoprotein(a)	37	1474	1511	0.644	0.124	0.027	0.162	1	SDAEGTAVAPPTVTPVPSLEAPSEQAPTEQRPGVQEC	serine-type peptidase activity(GO:0008236)	proteolysis(GO:0006508)	extracellular region(GO:0005576)
	P08519	Apolipoprotein(a)	37	1588	1625	0.644	0.124	0.027	0.162	1	SDAEGTAVAPPTVTPVPSLEAPSEQAPTEQRPGVQEC	serine-type peptidase activity(GO:0008236)	proteolysis(GO:0006508)	extracellular region(GO:0005576)
	P08519	Apolipoprotein(a)	37	1702	1739	0.644	0.124	0.027	0.162	1	SDAEGTAVAPPTVTPVPSLEAPSEQAPTEQRPGVQEC	serine-type peptidase activity(GO:0008236)	proteolysis(GO:0006508)	extracellular region(GO:0005576)
	P08519	Apolipoprotein(a)	37	1816	1853	0.644	0.124	0.027	0.162	1	SDAEGTAVAPPTVTPVPSLEAPSEQAPTEQRPGVQEC	serine-type peptidase activity(GO:0008236)	proteolysis(GO:0006508)	extracellular region(GO:0005576)
	P08519	Apolipoprotein(a)	37	1930	1967	0.644	0.124	0.027	0.162	1	SDAEGTAVAPPTVTPVPSLEAPSEQAPTEQRPGVQEC	serine-type peptidase activity(GO:0008236)	proteolysis(GO:0006508)	extracellular region(GO:0005576)
	P08519	Apolipoprotein(a)	37	2044	2081	0.644	0.124	0.027	0.162	1	SDAEGTAVAPPTVTPVPSLEAPSEQAPTEQRPGVQEC	serine-type peptidase activity(GO:0008236)	proteolysis(GO:0006508)	extracellular region(GO:0005576)
	P08519	Apolipoprotein(a)	37	2158	2195	0.644	0.124	0.027	0.162	1	SDAEGTAVAPPTVTPVPSLEAPSEQAPTEQRPGVQEC	serine-type peptidase activity(GO:0008236)	proteolysis(GO:0006508)	extracellular region(GO:0005576)
	P08519	Apolipoprotein(a)	37	2272	2309	0.644	0.124	0.027	0.162	1	SDAEGTAVAPPTVTPVPSLEAPSEQAPTEQRPGVQEC	serine-type peptidase activity(GO:0008236)	proteolysis(GO:0006508)	extracellular region(GO:0005576)
	P08519	Apolipoprotein(a)	37	2386	2423	0.644	0.124	0.027	0.162	1	SDAEGTAVAPPTVTPVPSLEAPSEQAPTEQRPGVQEC	serine-type peptidase activity(GO:0008236)	proteolysis(GO:0006508)	extracellular region(GO:0005576)
	P08519	Apolipoprotein(a)	37	2500	2537	0.644	0.124	0.027	0.162	1	SDAEGTAVAPPTVTPVPSLEAPSEQAPTEQRPGVQEC	serine-type peptidase activity(GO:0008236)	proteolysis(GO:0006508)	extracellular region(GO:0005576)
	P08519	Apolipoprotein(a)	37	2614	2651	0.644	0.124	0.027	0.162	1	SDAEGTAVAPPTVTPVPSLEAPSEQAPTEQRPGVQEC	serine-type peptidase activity(GO:0008236)	proteolysis(GO:0006508)	extracellular region(GO:0005576)
	P08519	Apolipoprotein(a)	37	2728	2765	0.644	0.124	0.027	0.162	1	SDAEGTAVAPPTVTPVPSLEAPSEQAPTEQRPGVQEC	serine-type peptidase activity(GO:0008236)	proteolysis(GO:0006508)	extracellular region(GO:0005576)
	P08519	Apolipoprotein(a)	37	2842	2879	0.644	0.124	0.027	0.162	1	SDAEGTAVAPPTVTPVPSLEAPSEQAPTEQRPGVQEC	serine-type peptidase activity(GO:0008236)	proteolysis(GO:0006508)	extracellular region(GO:0005576)
	P08519	Apolipoprotein(a)	37	2956	2993	0.644	0.124	0.027	0.162	1	SDAEGTAVAPPTVTPVPSLEAPSEQAPTEQRPGVQEC	serine-type peptidase activity(GO:0008236)	proteolysis(GO:0006508)	extracellular region(GO:0005576)
	P08519	Apolipoprotein(a)	37	3070	3107	0.644	0.124	0.027	0.162	1	SDAEGTAVAPPTVTPVPSLEAPSEQAPTEQRPGVQEC	serine-type peptidase activity(GO:0008236)	proteolysis(GO:0006508)	extracellular region(GO:0005576)
	P08519	Apolipoprotein(a)	37	3184	3221	0.644	0.124	0.027	0.162	1	SDAEGTAVAPPTVTPVPSLEAPSEQAPTEQRPGVQEC	serine-type peptidase activity(GO:0008236)	proteolysis(GO:0006508)	extracellular region(GO:0005576)
	P08519	Apolipoprotein(a)	37	3298	3335	0.647	0.124	0.027	0.162	1	SDAEGTAVAPPTVTPVPSLEAPSEQAPTEQRPGVQEC	serine-type peptidase activity(GO:0008236)	proteolysis(GO:0006508)	extracellular region(GO:0005576)
	P08519	Apolipoprotein(a)	37	3640	3677	0.557	-0.157	0	0.189	1	LVTESSVLATLTVVPDPSTEASSEEAPTEQSPGVQDC	serine-type peptidase activity(GO:0008236)	proteolysis(GO:0006508)	extracellular region(GO:0005576)
	P08519	Apolipoprotein(a)	37	4088	4125	0.586	-0.102	0.027	0.162	1	SETESGVLETPTVVPVPSMEAHSEAAPTEQTPVVRQC	serine-type peptidase activity(GO:0008236)	proteolysis(GO:0006508)	extracellular region(GO:0005576)
	P08519	Apolipoprotein(a)	29	3754	3783	0.518	-0.163	0	0.138	1	PVTESSVLATSTAVSEQAPTEQSPTVQDC	serine-type peptidase activity(GO:0008236)	proteolysis(GO:0006508)	extracellular region(GO:0005576)
	P08519	Apolipoprotein(a)	37	3412	3449	0.595	0.09	0.027	0.162	1	SDAEGTAVAPPTITPIPSLEAPSEQAPTEQRPGVQEC	serine-type peptidase activity(GO:0008236)	proteolysis(GO:0006508)	extracellular region(GO:0005576)
	P08519	Apolipoprotein(a)	37	3860	3897	0.561	-0.083	0	0.162	1	PVMESTLLTTPTVVPVPSTELPSEEAPTENSTGVQDC	serine-type peptidase activity(GO:0008236)	proteolysis(GO:0006508)	extracellular region(GO:0005576)
	Q8NAF0	Zinc finger protein 579	176	95	271	0.655	0.136	0.102	0.182	2	GPQPPLRCAACPRTFPEPAQLRRHLAQEHAGGEVELAIERVAKETAEPSWGPQDEGSEPPTTAAAGATEEEAVAAWPETWPAGEPSTLAAPTSAAEPRESESEEAEAGAAELRAELALAAGRQEEKQVLLQADWTLLCLRCREAFATKGELKAHPCLRPEGEQEGEGGPPPRPKRH	sequence-specific DNA binding transcription factor activity(GO:0003700)	regulation of transcription from RNA polymerase II promoter(GO:0006357)
	Q8NAF0	Zinc finger protein 579	64	321	385	0.686	0.177	0.109	0.141	2	GPLSLLAPLPAAGKKDDKASGARNSAKGPEGGEGAECGGASEGGEGQNGGDAAPARPPAGEPRF	sequence-specific DNA binding transcription factor activity(GO:0003700)	regulation of transcription from RNA polymerase II promoter(GO:0006357)
	Q9H4F8	SPARC-related modular calcium-binding protein 1	21	293	314	0.597	0.027	0.19	0.333	3	ESDARAKTTEADDPFKDRELP	calcium ion binding(GO:0005509)
	Q9H4F8	SPARC-related modular calcium-binding protein 1	69	159	228	0.568	-0.045	0.13	0.13	2	SGSVTDKPLSQGNSGRKDDGSKPTPTMETQPVFDGDEITAPTLWIKHLVIKDSKLNNTNIRNSEKVYSC	calcium ion binding(GO:0005509)
	Q00987	E3 ubiquitin-protein ligase Mdm2	106	329	435	0.574	0.459	0.113	0.274	3	WLPEDKGKDKGEISEKAKLENSTQAEEGFDVPDCKKTIVNDSRESCVEENDDKITQASQSQESEDYSQPSTSSSIIYSSQEDVKEFEREETQDKEESVESSLPLNA	chromatin binding(GO:0003682);nucleic acid binding(GO:0003676);ubiquitin-protein ligase activity(GO:0004842)	cellular process(GO:0009987);nucleobase-containing compound metabolic process(GO:0006139)
	Q00987	E3 ubiquitin-protein ligase Mdm2	198	102	300	0.575	0.532	0.076	0.247	2	MIYRNLVVVNQQESSDSGTSVSENRCHLEGGSDQKDLVQELQEEKPSSSHLVSRPSTSSRRRAISETEENSDELSGERQRKRHKSDSISLSFDESLALCVIREICCERSSSSESTGTPSNPDLDAGVSEHSGDWLDQDSVSDQFSVEFEVESLDSEDYSLSEEGQELSDEDDEVYQVTVYQAGESDTDSFEEDPEISL	chromatin binding(GO:0003682);nucleic acid binding(GO:0003676);ubiquitin-protein ligase activity(GO:0004842)	cellular process(GO:0009987);nucleobase-containing compound metabolic process(GO:0006139)
	P54764	Ephrin type-A receptor 4	30	879	909	0.539	-0.029	0.167	0.1	2	DKLIRNPNSLKRTGTESSRPNTALLDPSSP		nervous system development(GO:0007399)
	P54764	Ephrin type-A receptor 4	18	425	443	0.518	-0.18	0	0.056	1	NPDQSVSVTVTTNQAAPS		nervous system development(GO:0007399)
	A5YKK6	CCR4-NOT transcription complex subunit 1	156	657	813	0.547	-0.28	0.045	0.032	1	ACAGSVSQELSETILTMVANCSNVMNKARQPPPGVMPKGRPPSASSLDAISPVQIDPLAGMTSLSIGGSAAPHTQSMQGFPPNLGSAFSTPQSPAKAFPPLSTPNQTTAFSGIGGLSSQLPVGGLGTGSLTGIGTGALGLPAVNNDPFVQRKLGTS	protein binding(GO:0005515);structural molecule activity(GO:0005198)	RNA catabolic process(GO:0006401);biosynthetic process(GO:0009058);catabolic process(GO:0009056);cellular process(GO:0009987);nitrogen compound metabolic process(GO:0006807);regulation of translation(GO:0006417)	cytoplasm(GO:0005737);organelle(GO:0043226);protein complex(GO:0043234);ribonucleoprotein complex(GO:0030529)
	A5YKK6	CCR4-NOT transcription complex subunit 1	74	1314	1388	0.504	-0.242	0.041	0.068	1	EQLSAPKKDVKQPEELPPITTTTTSTTPATNTTCTATVPPQPQYSYHDINVYSLAGLAPHITLNPTIPLFQAHP	protein binding(GO:0005515);structural molecule activity(GO:0005198)	RNA catabolic process(GO:0006401);biosynthetic process(GO:0009058);catabolic process(GO:0009056);cellular process(GO:0009987);nitrogen compound metabolic process(GO:0006807);regulation of translation(GO:0006417)	cytoplasm(GO:0005737);organelle(GO:0043226);protein complex(GO:0043234);ribonucleoprotein complex(GO:0030529)
	Q15554	Telomeric repeat-binding factor 2	131	359	490	0.796	0.011	0.13	0.168	2	TQALPASPALKNKRPRKDENESSAPADGEGGSELQPKNKRMTISRLVLEEDSQSTEPSAGLNSSQEAASAPPSKPTVLNQPLPGEKNPKVPKGKWNSSNGVEEKETWVEEDELFQVQAAPDEDSTTNITKK	double-stranded DNA binding(GO:0003690)	DNA metabolic process(GO:0006259);cellular process(GO:0009987);homeostatic process(GO:0042592);nitrogen compound metabolic process(GO:0006807);organelle organization(GO:0006996)	intracellular(GO:0005622);nuclear chromosome(GO:0000228);nucleus(GO:0005634);protein-DNA complex(GO:0032993)
	Q15554	Telomeric repeat-binding factor 2	25	294	319	0.924	0.136	0.2	0.16	3	STGKEDKQPAPGPVEKPPREPARQL	double-stranded DNA binding(GO:0003690)	DNA metabolic process(GO:0006259);cellular process(GO:0009987);homeostatic process(GO:0042592);nitrogen compound metabolic process(GO:0006807);organelle organization(GO:0006996)	intracellular(GO:0005622);nuclear chromosome(GO:0000228);nucleus(GO:0005634);protein-DNA complex(GO:0032993)
	Q8N448	Ligand of Numb protein X 2	49	420	469	0.732	-0.118	0.122	0.061	1	RPGKPQPGNTIREAGNHSSSSQHHTPPPYYSRPSSHKDLTQCVTCQEKH		cellular process(GO:0009987)
	Q8N448	Ligand of Numb protein X 2	24	316	340	0.583	-0.018	0.208	0.167	3	RERRFGNRAHNHSDSNSPREEIFQ		cellular process(GO:0009987)
	Q9UL36	Zinc finger protein 236	123	1046	1169	0.522	0.143	0.154	0.195	2	MSMKPYKCPFCEEGFRTTVHCKKHMKRHQTVPSAVSATGETEGGDICMEEEEEHSDRNASRKSRPEVITFTEEETAQLAKIRPQESATVSEKVLVQSAAEKDRISELRDKQAELQDEPKHANC	sequence-specific DNA binding transcription factor activity(GO:0003700)	regulation of transcription from RNA polymerase II promoter(GO:0006357)
	Q9UL36	Zinc finger protein 236	172	311	483	0.673	-0.109	0.07	0.128	1	GPQNSTSSTETAHVLTATLFQTLPLQQTEAQATSASSQPSSQAVSDVIQQLLELSEPAPVESGQSPQPGQQLSITVGINQDILQQALENSGLSSIPAAAHPNDSCHAKTSAPHAQNPDVSSVSNEQTDPTDAEQEKEQESPEKLDKKEKKMIKKKSPFLPGSIREENGVRWH	sequence-specific DNA binding transcription factor activity(GO:0003700)	regulation of transcription from RNA polymerase II promoter(GO:0006357)
	Q9P2K8	Eukaryotic translation initiation factor 2-alpha kinase 4	127	663	790	0.774	0.458	0.055	0.244	2	AGPGTPPPDSGPLAKDDRAARGQPASDTDGLDSVEAAAPPPILSSSVEWSTSGERSASARFPATGPGSSDDEDDDEDEHGGVFSQSFLPASDSESDIIFDNEDENSKSQNQDEDCNEKNGCHESEPS	protein kinase activity(GO:0004672)	mitosis(GO:0007067);response to stress(GO:0006950);translation(GO:0006412)
	Q9P2K8	Eukaryotic translation initiation factor 2-alpha kinase 4	191	135	326	0.529	0.16	0.173	0.162	2	SEHNKPPPKSFHEEMLERRAQEEQQRLLEAKRKEEQEQREILHEIQRRKEEIKEEKKRKEMAKQERLEIASLSNQDHTSKKDPGGHRTAAILHGGSPDFVGNGKHRANSSGRSRRERQYSVCNSEDSPGSCEILYFNMGSPDQLMVHKGKCIGSDEQLGKLVYNALETATGGFVLLYEWVLQWQKKMGPFL	protein kinase activity(GO:0004672)	mitosis(GO:0007067);response to stress(GO:0006950);translation(GO:0006412)
	Q96QT6	PHD finger protein 12	97	106	203	0.686	-0.135	0.165	0.206	3	RKKREQKKELGHVNGLVDKSGKRTTSPSSDTDLLDRSASKTELKAIAHARILERRASRPGTPTSSASTETPTSEQNDVDEDIIDVDEEPVAAEPDYV	DNA binding(GO:0003677);chromatin binding(GO:0003682);transcription cofactor activity(GO:0003712)	biosynthetic process(GO:0009058);cellular process(GO:0009987);nitrogen compound metabolic process(GO:0006807);regulation of nucleobase-containing compound metabolic process(GO:0019219);transcription, DNA-dependent(GO:0006351)	intracellular(GO:0005622);nucleus(GO:0005634)
	Q96QT6	PHD finger protein 12	32	242	274	0.556	0.132	0.281	0.125	3	KRRRKEETTGKNVKKTQHELDHNGLVPLPVKV	DNA binding(GO:0003677);chromatin binding(GO:0003682);transcription cofactor activity(GO:0003712)	biosynthetic process(GO:0009058);cellular process(GO:0009987);nitrogen compound metabolic process(GO:0006807);regulation of nucleobase-containing compound metabolic process(GO:0019219);transcription, DNA-dependent(GO:0006351)	intracellular(GO:0005622);nucleus(GO:0005634)
	Q9UKY1	Zinc fingers and homeoboxes protein 1	52	522	574	0.614	-0.33	0.077	0.115	1	SKSNQCLHLNNDSSTTIIIDSSDETTESPTVGTAQPKQSWNPFPDFTPQKFK	sequence-specific DNA binding transcription factor activity(GO:0003700);transcription cofactor activity(GO:0003712)	biosynthetic process(GO:0009058);cellular process(GO:0009987);nitrogen compound metabolic process(GO:0006807);regulation of transcription from RNA polymerase II promoter(GO:0006357)	intracellular(GO:0005622);nucleus(GO:0005634)
	Q9UKY1	Zinc fingers and homeoboxes protein 1	42	624	666	0.744	0.097	0.119	0.238	3	ALKEEKMEIDESNAGSSKEEAGETSPADESGAPKSGSTGKIC	sequence-specific DNA binding transcription factor activity(GO:0003700);transcription cofactor activity(GO:0003712)	biosynthetic process(GO:0009058);cellular process(GO:0009987);nitrogen compound metabolic process(GO:0006807);regulation of transcription from RNA polymerase II promoter(GO:0006357)	intracellular(GO:0005622);nucleus(GO:0005634)
	O94875	Sorbin and SH3 domain-containing protein 2	30	915	945	0.707	0.122	0.1	0.133	1	SYVEKLTPPEKAQPARPPPPAQPGEIGEAI
	O94875	Sorbin and SH3 domain-containing protein 2	57	992	1049	0.564	-0.143	0.105	0.123	1	SYVEVVKKNTKGAEDYPDPPIPHSYSSDRIHSLSSNKPQRPVFTHENIQGGGEPFQA
	Q9GZU2	Paternally-expressed gene 3 protein	37	1528	1565	0.503	-0.358	0.054	0.135	1	ASMIIFEPANAFGECSGYIERASTSTGGANQADEKYF	sequence-specific DNA binding RNA polymerase II transcription factor activity(GO:0000981)	biosynthetic process(GO:0009058);cellular process(GO:0009987);nitrogen compound metabolic process(GO:0006807)	intracellular(GO:0005622);nucleus(GO:0005634)
	Q9GZU2	Paternally-expressed gene 3 protein	151	1355	1506	0.882	0.937	0.02	0.364	3	LEEEEEDEAAAAAAAAAQEVEANVHVPQVVLRIQGLNVEAAEPEVEAAEPEVEAAEPEVEAAEPNGEAEGPDGEAAEPIGEAGQPNGEAEQPNGDADEPDGAGIEDPEERAEEPEGKAEEPEGDADEPDGVGIEDPEEGEDQEIQVEEPYY	sequence-specific DNA binding RNA polymerase II transcription factor activity(GO:0000981)	biosynthetic process(GO:0009058);cellular process(GO:0009987);nitrogen compound metabolic process(GO:0006807)	intracellular(GO:0005622);nucleus(GO:0005634)
	Q9GZU2	Paternally-expressed gene 3 protein	116	992	1108	0.695	0.256	0.112	0.25	3	DREKPSGSRNYEWSVIRSLAPTDPQTSYAQEQYAKEQARNKCKDFRQFFATSEDLNTNQKIYDQEKSHGEESQGENTDGEETHSEETHGQETIEDPVIQGSDMEDPQKDDPDDKIY	sequence-specific DNA binding RNA polymerase II transcription factor activity(GO:0000981)	biosynthetic process(GO:0009058);cellular process(GO:0009987);nitrogen compound metabolic process(GO:0006807)	intracellular(GO:0005622);nucleus(GO:0005634)
	P19878	Neutrophil cytosol factor 2	34	430	464	0.665	0.072	0.118	0.235	3	VGDQGFPDEPKESEKADANNQTTEPQLKKGSQVE	oxidoreductase activity(GO:0016491)	immune response(GO:0006955)
	P19878	Neutrophil cytosol factor 2	60	292	352	0.736	0.106	0.117	0.133	2	NYLEPVELRIHPQQQPQEESSPQSDIPAPPSSKAPGRPQLSPGQKQKEEPKEVKLSVPMP	oxidoreductase activity(GO:0016491)	immune response(GO:0006955)
	Q86UL8	Membrane-associated guanylate kinase, WW and PDZ domain-containing protein 2	113	192	305	0.844	0.339	0.097	0.221	2	PAPLLLNVTDQILPGATPSAEGKRKRNKSVSNMEKASIEPPEEEEEERPVVNGNGVVVTPESSEHEDKSAGASGEMPSQPYPAPVYSQPEELKEQMDDTKPTKPEDNEEPDPL	nucleotide kinase activity(GO:0019201)	intracellular signal transduction(GO:0035556);neurological system process(GO:0050877);synaptic transmission(GO:0007268)	cell junction(GO:0030054);plasma membrane(GO:0005886)
	Q86UL8	Membrane-associated guanylate kinase, WW and PDZ domain-containing protein 2	93	334	427	0.515	-0.053	0.172	0.14	2	RLAKKAKPPEECKENELPYGWEKIDDPIYGTYYVDHINRRTQFENPVLEAKRKLQQHNMPHTELGTKPLQAPGFREKPLFTRDASQLKGTFLS	nucleotide kinase activity(GO:0019201)	intracellular signal transduction(GO:0035556);neurological system process(GO:0050877);synaptic transmission(GO:0007268)	cell junction(GO:0030054);plasma membrane(GO:0005886)
	Q86UL8	Membrane-associated guanylate kinase, WW and PDZ domain-containing protein 2	140	1008	1148	0.811	0.219	0.086	0.114	1	PQEELNSPTSAPSSEKQSPMAQQSPLAQQSPLAQPSPATPNSPIAQPAPPQPLQLQGHENSYRSEVKARQDVKPDIRQPPFTDYRQPPLDYRQPPGGDYQQPPPLDYRQPPLLDYRQHSPDTRQYPLSDYRQPQDFDYFT	nucleotide kinase activity(GO:0019201)	intracellular signal transduction(GO:0035556);neurological system process(GO:0050877);synaptic transmission(GO:0007268)	cell junction(GO:0030054);plasma membrane(GO:0005886)
	Q86UL8	Membrane-associated guanylate kinase, WW and PDZ domain-containing protein 2	61	860	921	0.681	-0.217	0.066	0.082	1	RKVLCGGEPCPENGRSPGSVSTHHSSPRSDYATYTNSNHAAPSSNASPPEGFASHSLQTSD	nucleotide kinase activity(GO:0019201)	intracellular signal transduction(GO:0035556);neurological system process(GO:0050877);synaptic transmission(GO:0007268)	cell junction(GO:0030054);plasma membrane(GO:0005886)
	Q9NX65	Zinc finger and SCAN domain-containing protein 32	131	123	254	0.587	-0.089	0.115	0.115	1	VLDSEKDLKVLMKEMAPLGATRESLRSQWKQEVQPEEPTFKGSQSSHQRPGEQSEAWLAPQAPRNLPQNTGLHDQETGAVVWTAGSQGPAMRDNRAVSLCQQEWMCPGPAQRALYRGATQRKDSHVSLATG	sequence-specific DNA binding RNA polymerase II transcription factor activity(GO:0000981)	biosynthetic process(GO:0009058);cellular process(GO:0009987);nitrogen compound metabolic process(GO:0006807)	intracellular(GO:0005622);nucleus(GO:0005634)
	Q9NX65	Zinc finger and SCAN domain-containing protein 32	183	339	522	0.55	-0.101	0.142	0.18	2	SGSWASAPPMASDAVPGQEGSDIEAGELNHQNGEPTEVEDGTVDGADRDEKDFRNPGQEVRKLDLPVLFPNRLGFEFKNEIKKENLKWDDSEEVEINKALQRKSRGVYWHSELQKGLESEPTSRRQCRNSPGESEEKTPSQEKMSHQSFCARDKACTHILCGKNCSQSVHSPHKPALKLEKVS	sequence-specific DNA binding RNA polymerase II transcription factor activity(GO:0000981)	biosynthetic process(GO:0009058);cellular process(GO:0009987);nitrogen compound metabolic process(GO:0006807)	intracellular(GO:0005622);nucleus(GO:0005634)
	P17480	Nucleolar transcription factor 1	46	362	408	0.69	-0.014	0.174	0.174	2	LESLPEEEQQRVLGEEKMLNINKKQATSPASKKPAQEGGKGGSEKP
	P17480	Nucleolar transcription factor 1	16	181	197	0.607	-0.061	0.125	0.25	3	EDHPDLIQNAKKSDIP
	P17480	Nucleolar transcription factor 1	31	265	296	0.55	-0.075	0.194	0.194	3	QKHPELNISEEGITKSTLTKAERQLKDKFDG
	Q9UQQ2	SH2B adapter protein 3	57	308	365	0.506	-0.046	0.053	0.123	1	RGLESTEAEMHIPSALEPSTSSSPRGSTDSLNQGASPGGLLDPACQKTDHFLSCYPW		B cell mediated immunity(GO:0019724);cellular defense response(GO:0006968);cellular process(GO:0009987)
	Q9UQQ2	SH2B adapter protein 3	121	81	202	0.69	0.159	0.157	0.107	2	DGRAPGRDYRDTGRGPPAKAEASPEPGPGPAAPGLPKARSSEELAPPRPPGPCSFQHFRRSLRHIFRRRSAGELPAAHTAAAPGTPGEAAETPARPGLAKKFLPWSLAREPPPEALKEAVL		B cell mediated immunity(GO:0019724);cellular defense response(GO:0006968);cellular process(GO:0009987)
	O75970	Multiple PDZ domain protein	58	1805	1863	0.539	-0.256	0.121	0.086	1	RIKAGPFHSERRPSQSSQVSEGSLSSFTFPLSGSSTSESLESSSKKNALASEIQGLRT		cellular process(GO:0009987)
	O75970	Multiple PDZ domain protein	110	1241	1351	0.549	-0.228	0.1	0.127	1	SIINRPRKSPLPSLLHNLYPKYNFSSTNPFADSLQINADKAPSQSESEPEKAPLCSVPPPPPSAFAEMGSDHTQSSASKISQDVDKEDEFGYSWKNIRERYGTLTGELHM		cellular process(GO:0009987)
	O75970	Multiple PDZ domain protein	66	1562	1628	0.599	-0.143	0.061	0.106	1	AENPDSQAVPSAAGAASGEKKNSSQSLMVPQSGSPEPESIRNTSRSSTPAIFASDPATCPIIPGCE		cellular process(GO:0009987)
	O75970	Multiple PDZ domain protein	42	335	377	0.546	-0.166	0.095	0.167	2	RGAIEERTAPTALGITLSSSPTSTPELRVDASTQKGEESETF		cellular process(GO:0009987)

## Sheet: Sheet2
Zinc finger and SCAN domain-containing protein 29	sequence-specific DNA binding RNA polymerase II transcription factor activity(GO:0000981)	biosynthetic process(GO:0009058);cellular process(GO:0009987);nitrogen compound metabolic process(GO:0006807)	intracellular(GO:0005622);nucleus(GO:0005634)
Zinc finger and SCAN domain-containing protein 29	sequence-specific DNA binding RNA polymerase II transcription factor activity(GO:0000981)	biosynthetic process(GO:0009058);cellular process(GO:0009987);nitrogen compound metabolic process(GO:0006807)	intracellular(GO:0005622);nucleus(GO:0005634)
Zinc finger and SCAN domain-containing protein 29	sequence-specific DNA binding RNA polymerase II transcription factor activity(GO:0000981)	biosynthetic process(GO:0009058);cellular process(GO:0009987);nitrogen compound metabolic process(GO:0006807)	intracellular(GO:0005622);nucleus(GO:0005634)
Striated muscle preferentially expressed protein kinase
Striated muscle preferentially expressed protein kinase
Zinc finger protein 385C	RNA binding(GO:0003723);protein binding(GO:0005515)	apoptotic process(GO:0006915);intracellular signal transduction(GO:0035556);regulation of biological process(GO:0050789);response to stimulus(GO:0050896)
Zinc finger protein 385C	RNA binding(GO:0003723);protein binding(GO:0005515)	apoptotic process(GO:0006915);intracellular signal transduction(GO:0035556);regulation of biological process(GO:0050789);response to stimulus(GO:0050896)
Double-stranded RNA-specific adenosine deaminase	DNA binding(GO:0003677);RNA binding(GO:0003723);deaminase activity(GO:0019239);hydrolase activity(GO:0016787);kinase activator activity(GO:0019209);protein binding(GO:0005515)	RNA localization(GO:0006403);cell cycle(GO:0007049);immune response(GO:0006955);protein metabolic process(GO:0019538);purine nucleobase metabolic process(GO:0006144)
Double-stranded RNA-specific adenosine deaminase	DNA binding(GO:0003677);RNA binding(GO:0003723);deaminase activity(GO:0019239);hydrolase activity(GO:0016787);kinase activator activity(GO:0019209);protein binding(GO:0005515)	RNA localization(GO:0006403);cell cycle(GO:0007049);immune response(GO:0006955);protein metabolic process(GO:0019538);purine nucleobase metabolic process(GO:0006144)
Double-stranded RNA-specific adenosine deaminase	DNA binding(GO:0003677);RNA binding(GO:0003723);deaminase activity(GO:0019239);hydrolase activity(GO:0016787);kinase activator activity(GO:0019209);protein binding(GO:0005515)	RNA localization(GO:0006403);cell cycle(GO:0007049);immune response(GO:0006955);protein metabolic process(GO:0019538);purine nucleobase metabolic process(GO:0006144)
Double-stranded RNA-specific adenosine deaminase	DNA binding(GO:0003677);RNA binding(GO:0003723);deaminase activity(GO:0019239);hydrolase activity(GO:0016787);kinase activator activity(GO:0019209);protein binding(GO:0005515)	RNA localization(GO:0006403);cell cycle(GO:0007049);immune response(GO:0006955);protein metabolic process(GO:0019538);purine nucleobase metabolic process(GO:0006144)
Peripheral plasma membrane protein CASK	nucleotide kinase activity(GO:0019201);protein kinase activity(GO:0004672)	asymmetric protein localization(GO:0008105);neurotransmitter secretion(GO:0007269);signal transduction(GO:0007165);synaptic transmission(GO:0007268)	cell junction(GO:0030054);plasma membrane(GO:0005886)
Peripheral plasma membrane protein CASK	nucleotide kinase activity(GO:0019201);protein kinase activity(GO:0004672)	asymmetric protein localization(GO:0008105);neurotransmitter secretion(GO:0007269);signal transduction(GO:0007165);synaptic transmission(GO:0007268)	cell junction(GO:0030054);plasma membrane(GO:0005886)
PHD finger protein 3	sequence-specific DNA binding transcription factor activity(GO:0003700)	transcription elongation from RNA polymerase II promoter(GO:0006368)
PHD finger protein 3	sequence-specific DNA binding transcription factor activity(GO:0003700)	transcription elongation from RNA polymerase II promoter(GO:0006368)
Insulin-like growth factor 2 mRNA-binding protein 3	catalytic activity(GO:0003824);mRNA binding(GO:0003729);protein binding(GO:0005515)	RNA splicing, via transesterification reactions(GO:0000375);induction of apoptosis(GO:0006917);intracellular protein transport(GO:0006886);mRNA splicing, via spliceosome(GO:0000398);neurological system process(GO:0050877);nuclear transport(GO:0051169);protein metabolic process(GO:0019538);signal transduction(GO:0007165);transcription from RNA polymerase II promoter(GO:0006366)	ribonucleoprotein complex(GO:0030529)
Insulin-like growth factor 2 mRNA-binding protein 3	catalytic activity(GO:0003824);mRNA binding(GO:0003729);protein binding(GO:0005515)	RNA splicing, via transesterification reactions(GO:0000375);induction of apoptosis(GO:0006917);intracellular protein transport(GO:0006886);mRNA splicing, via spliceosome(GO:0000398);neurological system process(GO:0050877);nuclear transport(GO:0051169);protein metabolic process(GO:0019538);signal transduction(GO:0007165);transcription from RNA polymerase II promoter(GO:0006366)	ribonucleoprotein complex(GO:0030529)
SH3 and PX domain-containing protein 2B		intracellular signal transduction(GO:0035556)
SH3 and PX domain-containing protein 2B		intracellular signal transduction(GO:0035556)
SH3 and PX domain-containing protein 2B		intracellular signal transduction(GO:0035556)
Zinc finger and SCAN domain-containing protein 20
Zinc finger and SCAN domain-containing protein 20
Zinc finger and SCAN domain-containing protein 20
Myopalladin	actin binding(GO:0003779)	cell differentiation(GO:0030154);cellular component movement(GO:0006928);cytoskeleton organization(GO:0007010);heart development(GO:0007507);localization(GO:0051179);locomotion(GO:0040011);regulation of biological process(GO:0050789);single-multicellular organism process(GO:0044707)	cytoplasm(GO:0005737);organelle(GO:0043226)
Myopalladin	actin binding(GO:0003779)	cell differentiation(GO:0030154);cellular component movement(GO:0006928);cytoskeleton organization(GO:0007010);heart development(GO:0007507);localization(GO:0051179);locomotion(GO:0040011);regulation of biological process(GO:0050789);single-multicellular organism process(GO:0044707)	cytoplasm(GO:0005737);organelle(GO:0043226)
Sex comb on midleg-like protein 2	chromatin binding(GO:0003682);sequence-specific DNA binding transcription factor activity(GO:0003700)	cell cycle(GO:0007049);regulation of transcription from RNA polymerase II promoter(GO:0006357)
Sex comb on midleg-like protein 2	chromatin binding(GO:0003682);sequence-specific DNA binding transcription factor activity(GO:0003700)	cell cycle(GO:0007049);regulation of transcription from RNA polymerase II promoter(GO:0006357)
Zinc finger RNA-binding protein 2	DNA binding(GO:0003677);deaminase activity(GO:0019239);hydrolase activity(GO:0016787);kinase activator activity(GO:0019209);mRNA binding(GO:0003729);protein binding(GO:0005515)	RNA localization(GO:0006403);anterior/posterior axis specification(GO:0009948);apoptotic process(GO:0006915);cell cycle(GO:0007049);mRNA processing(GO:0006397);neurological system process(GO:0050877);nucleobase-containing compound transport(GO:0015931);protein metabolic process(GO:0019538);purine nucleobase metabolic process(GO:0006144);response to interferon-gamma(GO:0034341);spermatogenesis(GO:…
Zinc finger RNA-binding protein 2	DNA binding(GO:0003677);deaminase activity(GO:0019239);hydrolase activity(GO:0016787);kinase activator activity(GO:0019209);mRNA binding(GO:0003729);protein binding(GO:0005515)	RNA localization(GO:0006403);anterior/posterior axis specification(GO:0009948);apoptotic process(GO:0006915);cell cycle(GO:0007049);mRNA processing(GO:0006397);neurological system process(GO:0050877);nucleobase-containing compound transport(GO:0015931);protein metabolic process(GO:0019538);purine nucleobase metabolic process(GO:0006144);response to interferon-gamma(GO:0034341);spermatogenesis(GO:…
Zinc finger RNA-binding protein 2	DNA binding(GO:0003677);deaminase activity(GO:0019239);hydrolase activity(GO:0016787);kinase activator activity(GO:0019209);mRNA binding(GO:0003729);protein binding(GO:0005515)	RNA localization(GO:0006403);anterior/posterior axis specification(GO:0009948);apoptotic process(GO:0006915);cell cycle(GO:0007049);mRNA processing(GO:0006397);neurological system process(GO:0050877);nucleobase-containing compound transport(GO:0015931);protein metabolic process(GO:0019538);purine nucleobase metabolic process(GO:0006144);response to interferon-gamma(GO:0034341);spermatogenesis(GO:…
SH3 domain-containing kinase-binding protein 1	receptor binding(GO:0005102)	nucleobase-containing compound metabolic process(GO:0006139)
SH3 domain-containing kinase-binding protein 1	receptor binding(GO:0005102)	nucleobase-containing compound metabolic process(GO:0006139)
UBX domain-containing protein 7
UBX domain-containing protein 7
Myosin light chain kinase, smooth muscle		cellular component movement(GO:0006928);localization(GO:0051179);locomotion(GO:0040011);muscle contraction(GO:0006936);regulation of biological process(GO:0050789)
Myosin light chain kinase, smooth muscle		cellular component movement(GO:0006928);localization(GO:0051179);locomotion(GO:0040011);muscle contraction(GO:0006936);regulation of biological process(GO:0050789)
Myosin light chain kinase, smooth muscle		cellular component movement(GO:0006928);localization(GO:0051179);locomotion(GO:0040011);muscle contraction(GO:0006936);regulation of biological process(GO:0050789)
InaD-like protein		cellular process(GO:0009987)
InaD-like protein		cellular process(GO:0009987)
Immunoglobulin superfamily DCC subclass member 4
Immunoglobulin superfamily DCC subclass member 4
Protein disulfide-isomerase A5	protein disulfide isomerase activity(GO:0003756)	cellular process(GO:0009987);response to stress(GO:0006950)
Protein disulfide-isomerase A5	protein disulfide isomerase activity(GO:0003756)	cellular process(GO:0009987);response to stress(GO:0006950)
Brother of CDO
Brother of CDO
Zinc finger protein 687	sequence-specific DNA binding transcription factor activity(GO:0003700)	regulation of transcription from RNA polymerase II promoter(GO:0006357)
Zinc finger protein 687	sequence-specific DNA binding transcription factor activity(GO:0003700)	regulation of transcription from RNA polymerase II promoter(GO:0006357)
Rho GTPase-activating protein 10	protein binding(GO:0005515);small GTPase regulator activity(GO:0005083)	cell-cell adhesion(GO:0016337);signal transduction(GO:0007165)
Rho GTPase-activating protein 10	protein binding(GO:0005515);small GTPase regulator activity(GO:0005083)	cell-cell adhesion(GO:0016337);signal transduction(GO:0007165)
NSFL1 cofactor p47	phosphatase regulator activity(GO:0019208);phosphoprotein phosphatase activity(GO:0004721);protein binding(GO:0005515)	catabolic process(GO:0009056);cell communication(GO:0007154);cellular component biogenesis(GO:0044085);organelle organization(GO:0006996);phosphate-containing compound metabolic process(GO:0006796);proteolysis(GO:0006508);regulation of biological process(GO:0050789);response to external stimulus(GO:0009605);response to stress(GO:0006950)	cytosol(GO:0005829);nucleus(GO:0005634)
NSFL1 cofactor p47	phosphatase regulator activity(GO:0019208);phosphoprotein phosphatase activity(GO:0004721);protein binding(GO:0005515)	catabolic process(GO:0009056);cell communication(GO:0007154);cellular component biogenesis(GO:0044085);organelle organization(GO:0006996);phosphate-containing compound metabolic process(GO:0006796);proteolysis(GO:0006508);regulation of biological process(GO:0050789);response to external stimulus(GO:0009605);response to stress(GO:0006950)	cytosol(GO:0005829);nucleus(GO:0005634)
Homeobox protein cut-like 1	sequence-specific DNA binding transcription factor activity(GO:0003700)	regulation of transcription from RNA polymerase II promoter(GO:0006357)
Homeobox protein cut-like 1	sequence-specific DNA binding transcription factor activity(GO:0003700)	regulation of transcription from RNA polymerase II promoter(GO:0006357)
SH3 and PX domain-containing protein 2A		intracellular signal transduction(GO:0035556)
SH3 and PX domain-containing protein 2A		intracellular signal transduction(GO:0035556)
UV excision repair protein RAD23 homolog B	damaged DNA binding(GO:0003684)	DNA repair(GO:0006281)
UV excision repair protein RAD23 homolog B	damaged DNA binding(GO:0003684)	DNA repair(GO:0006281)
UV excision repair protein RAD23 homolog B	damaged DNA binding(GO:0003684)	DNA repair(GO:0006281)
UV excision repair protein RAD23 homolog A	damaged DNA binding(GO:0003684)	DNA repair(GO:0006281)
UV excision repair protein RAD23 homolog A	damaged DNA binding(GO:0003684)	DNA repair(GO:0006281)
UV excision repair protein RAD23 homolog A	damaged DNA binding(GO:0003684)	DNA repair(GO:0006281)
Tight junction protein ZO-2		anatomical structure morphogenesis(GO:0009653);cellular process(GO:0009987)	plasma membrane(GO:0005886)
Tight junction protein ZO-2		anatomical structure morphogenesis(GO:0009653);cellular process(GO:0009987)	plasma membrane(GO:0005886)
Deleted in azoospermia protein 1	RNA binding(GO:0003723)	gamete generation(GO:0007276)
Deleted in azoospermia protein 1	RNA binding(GO:0003723)	gamete generation(GO:0007276)
Tyrosine-protein phosphatase non-receptor type 13	phosphoprotein phosphatase activity(GO:0004721)	cellular protein modification process(GO:0006464)	cytoplasm(GO:0005737)
Tyrosine-protein phosphatase non-receptor type 13	phosphoprotein phosphatase activity(GO:0004721)	cellular protein modification process(GO:0006464)	cytoplasm(GO:0005737)
SPARC-related modular calcium-binding protein 2	calcium ion binding(GO:0005509)
SPARC-related modular calcium-binding protein 2	calcium ion binding(GO:0005509)
PDZ domain-containing protein 2	cytokine receptor binding(GO:0005126)	ectoderm development(GO:0007398);immune response(GO:0006955);nervous system development(GO:0007399);sensory perception(GO:0007600);visual perception(GO:0007601)
PDZ domain-containing protein 2	cytokine receptor binding(GO:0005126)	ectoderm development(GO:0007398);immune response(GO:0006955);nervous system development(GO:0007399);sensory perception(GO:0007600);visual perception(GO:0007601)
DnaJ homolog subfamily C member 2
DnaJ homolog subfamily C member 2
Zinc finger protein 646	sequence-specific DNA binding transcription factor activity(GO:0003700)	regulation of transcription from RNA polymerase II promoter(GO:0006357)
Zinc finger protein 646	sequence-specific DNA binding transcription factor activity(GO:0003700)	regulation of transcription from RNA polymerase II promoter(GO:0006357)
Zinc finger protein 646	sequence-specific DNA binding transcription factor activity(GO:0003700)	regulation of transcription from RNA polymerase II promoter(GO:0006357)
Zinc finger protein 646	sequence-specific DNA binding transcription factor activity(GO:0003700)	regulation of transcription from RNA polymerase II promoter(GO:0006357)
Zinc finger protein 646	sequence-specific DNA binding transcription factor activity(GO:0003700)	regulation of transcription from RNA polymerase II promoter(GO:0006357)
Zinc finger protein 646	sequence-specific DNA binding transcription factor activity(GO:0003700)	regulation of transcription from RNA polymerase II promoter(GO:0006357)
Zinc finger protein 646	sequence-specific DNA binding transcription factor activity(GO:0003700)	regulation of transcription from RNA polymerase II promoter(GO:0006357)
Zinc finger protein 646	sequence-specific DNA binding transcription factor activity(GO:0003700)	regulation of transcription from RNA polymerase II promoter(GO:0006357)
Zinc finger protein 646	sequence-specific DNA binding transcription factor activity(GO:0003700)	regulation of transcription from RNA polymerase II promoter(GO:0006357)
Zinc finger protein 646	sequence-specific DNA binding transcription factor activity(GO:0003700)	regulation of transcription from RNA polymerase II promoter(GO:0006357)
E3 SUMO-protein ligase RanBP2	protein binding(GO:0005515);small GTPase regulator activity(GO:0005083)	nuclear transport(GO:0051169);protein targeting(GO:0006605)
E3 SUMO-protein ligase RanBP2	protein binding(GO:0005515);small GTPase regulator activity(GO:0005083)	nuclear transport(GO:0051169);protein targeting(GO:0006605)
E3 SUMO-protein ligase RanBP2	protein binding(GO:0005515);small GTPase regulator activity(GO:0005083)	nuclear transport(GO:0051169);protein targeting(GO:0006605)
RNA-binding protein 28
RNA-binding protein 28
Ras-responsive element-binding protein 1	sequence-specific DNA binding transcription factor activity(GO:0003700)	biosynthetic process(GO:0009058);developmental process(GO:0032502);nitrogen compound metabolic process(GO:0006807);regulation of nucleobase-containing compound metabolic process(GO:0019219);response to stimulus(GO:0050896);signal transduction(GO:0007165);single-multicellular organism process(GO:0044707);transcription from RNA polymerase II promoter(GO:0006366)	intracellular(GO:0005622);nucleus(GO:0005634)
Ras-responsive element-binding protein 1	sequence-specific DNA binding transcription factor activity(GO:0003700)	biosynthetic process(GO:0009058);developmental process(GO:0032502);nitrogen compound metabolic process(GO:0006807);regulation of nucleobase-containing compound metabolic process(GO:0019219);response to stimulus(GO:0050896);signal transduction(GO:0007165);single-multicellular organism process(GO:0044707);transcription from RNA polymerase II promoter(GO:0006366)	intracellular(GO:0005622);nucleus(GO:0005634)
Zinc finger protein 865	transcription cofactor activity(GO:0003712)	biosynthetic process(GO:0009058);cellular process(GO:0009987);nitrogen compound metabolic process(GO:0006807);regulation of transcription from RNA polymerase II promoter(GO:0006357)	intracellular(GO:0005622);nucleus(GO:0005634)
Zinc finger protein 865	transcription cofactor activity(GO:0003712)	biosynthetic process(GO:0009058);cellular process(GO:0009987);nitrogen compound metabolic process(GO:0006807);regulation of transcription from RNA polymerase II promoter(GO:0006357)	intracellular(GO:0005622);nucleus(GO:0005634)
Protogenin
Protogenin
FLYWCH-type zinc finger-containing protein 1
FLYWCH-type zinc finger-containing protein 1
FLYWCH-type zinc finger-containing protein 1
Zinc finger RNA-binding protein	DNA binding(GO:0003677);deaminase activity(GO:0019239);hydrolase activity(GO:0016787);kinase activator activity(GO:0019209);mRNA binding(GO:0003729);protein binding(GO:0005515)	RNA localization(GO:0006403);anterior/posterior axis specification(GO:0009948);apoptotic process(GO:0006915);cell cycle(GO:0007049);mRNA processing(GO:0006397);neurological system process(GO:0050877);nucleobase-containing compound transport(GO:0015931);protein metabolic process(GO:0019538);purine nucleobase metabolic process(GO:0006144);response to interferon-gamma(GO:0034341);spermatogenesis(GO:…
Zinc finger RNA-binding protein	DNA binding(GO:0003677);deaminase activity(GO:0019239);hydrolase activity(GO:0016787);kinase activator activity(GO:0019209);mRNA binding(GO:0003729);protein binding(GO:0005515)	RNA localization(GO:0006403);anterior/posterior axis specification(GO:0009948);apoptotic process(GO:0006915);cell cycle(GO:0007049);mRNA processing(GO:0006397);neurological system process(GO:0050877);nucleobase-containing compound transport(GO:0015931);protein metabolic process(GO:0019538);purine nucleobase metabolic process(GO:0006144);response to interferon-gamma(GO:0034341);spermatogenesis(GO:…
Zinc finger RNA-binding protein	DNA binding(GO:0003677);deaminase activity(GO:0019239);hydrolase activity(GO:0016787);kinase activator activity(GO:0019209);mRNA binding(GO:0003729);protein binding(GO:0005515)	RNA localization(GO:0006403);anterior/posterior axis specification(GO:0009948);apoptotic process(GO:0006915);cell cycle(GO:0007049);mRNA processing(GO:0006397);neurological system process(GO:0050877);nucleobase-containing compound transport(GO:0015931);protein metabolic process(GO:0019538);purine nucleobase metabolic process(GO:0006144);response to interferon-gamma(GO:0034341);spermatogenesis(GO:…
Membrane-associated guanylate kinase, WW and PDZ domain-containing protein 3	nucleotide kinase activity(GO:0019201)	intracellular signal transduction(GO:0035556);neurological system process(GO:0050877);synaptic transmission(GO:0007268)	cell junction(GO:0030054);plasma membrane(GO:0005886)
Membrane-associated guanylate kinase, WW and PDZ domain-containing protein 3	nucleotide kinase activity(GO:0019201)	intracellular signal transduction(GO:0035556);neurological system process(GO:0050877);synaptic transmission(GO:0007268)	cell junction(GO:0030054);plasma membrane(GO:0005886)
Membrane-associated guanylate kinase, WW and PDZ domain-containing protein 3	nucleotide kinase activity(GO:0019201)	intracellular signal transduction(GO:0035556);neurological system process(GO:0050877);synaptic transmission(GO:0007268)	cell junction(GO:0030054);plasma membrane(GO:0005886)
Zinc finger protein 385A	mRNA binding(GO:0003729);protein binding(GO:0005515)	RNA localization(GO:0006403);apoptotic process(GO:0006915);biosynthetic process(GO:0009058);intracellular signal transduction(GO:0035556);regulation of translation(GO:0006417);response to stimulus(GO:0050896)	neuronal cell body(GO:0043025)
Zinc finger protein 385A	mRNA binding(GO:0003729);protein binding(GO:0005515)	RNA localization(GO:0006403);apoptotic process(GO:0006915);biosynthetic process(GO:0009058);intracellular signal transduction(GO:0035556);regulation of translation(GO:0006417);response to stimulus(GO:0050896)	neuronal cell body(GO:0043025)
E3 ubiquitin-protein ligase SMURF1		biosynthetic process(GO:0009058);catabolic process(GO:0009056);cellular protein modification process(GO:0006464);nitrogen compound metabolic process(GO:0006807);proteolysis(GO:0006508);regulation of transcription from RNA polymerase II promoter(GO:0006357);response to stimulus(GO:0050896);transmembrane receptor protein serine/threonine kinase signaling pathway(GO:0007178)	cytoplasm(GO:0005737)
E3 ubiquitin-protein ligase SMURF1		biosynthetic process(GO:0009058);catabolic process(GO:0009056);cellular protein modification process(GO:0006464);nitrogen compound metabolic process(GO:0006807);proteolysis(GO:0006508);regulation of transcription from RNA polymerase II promoter(GO:0006357);response to stimulus(GO:0050896);transmembrane receptor protein serine/threonine kinase signaling pathway(GO:0007178)	cytoplasm(GO:0005737)
Copper-transporting ATPase 2	ATPase activity, coupled to transmembrane movement of substances(GO:0042626);cation transmembrane transporter activity(GO:0008324);pyrophosphatase activity(GO:0016462)	catabolic process(GO:0009056);cellular process(GO:0009987);nitrogen compound metabolic process(GO:0006807);nucleobase-containing compound metabolic process(GO:0006139);phosphate-containing compound metabolic process(GO:0006796)	cytoplasm(GO:0005737);integral to membrane(GO:0016021);organelle(GO:0043226);plasma membrane(GO:0005886)
Copper-transporting ATPase 2	ATPase activity, coupled to transmembrane movement of substances(GO:0042626);cation transmembrane transporter activity(GO:0008324);pyrophosphatase activity(GO:0016462)	catabolic process(GO:0009056);cellular process(GO:0009987);nitrogen compound metabolic process(GO:0006807);nucleobase-containing compound metabolic process(GO:0006139);phosphate-containing compound metabolic process(GO:0006796)	cytoplasm(GO:0005737);integral to membrane(GO:0016021);organelle(GO:0043226);plasma membrane(GO:0005886)
Cell adhesion molecule-related/down-regulated by oncogenes
Cell adhesion molecule-related/down-regulated by oncogenes
DNA-binding protein SATB1	DNA binding(GO:0003677)	biosynthetic process(GO:0009058);cellular process(GO:0009987);nitrogen compound metabolic process(GO:0006807);regulation of transcription from RNA polymerase II promoter(GO:0006357)	intracellular(GO:0005622);nucleus(GO:0005634)
DNA-binding protein SATB1	DNA binding(GO:0003677)	biosynthetic process(GO:0009058);cellular process(GO:0009987);nitrogen compound metabolic process(GO:0006807);regulation of transcription from RNA polymerase II promoter(GO:0006357)	intracellular(GO:0005622);nucleus(GO:0005634)
DNA-binding protein SATB1	DNA binding(GO:0003677)	biosynthetic process(GO:0009058);cellular process(GO:0009987);nitrogen compound metabolic process(GO:0006807);regulation of transcription from RNA polymerase II promoter(GO:0006357)	intracellular(GO:0005622);nucleus(GO:0005634)
DNA-binding protein SATB2	DNA binding(GO:0003677)	biosynthetic process(GO:0009058);cellular process(GO:0009987);nitrogen compound metabolic process(GO:0006807);regulation of transcription from RNA polymerase II promoter(GO:0006357)	intracellular(GO:0005622);nucleus(GO:0005634)
DNA-binding protein SATB2	DNA binding(GO:0003677)	biosynthetic process(GO:0009058);cellular process(GO:0009987);nitrogen compound metabolic process(GO:0006807);regulation of transcription from RNA polymerase II promoter(GO:0006357)	intracellular(GO:0005622);nucleus(GO:0005634)
Protein scribble homolog	nucleotide kinase activity(GO:0019201);receptor binding(GO:0005102)	cellular component organization(GO:0016043);nervous system development(GO:0007399);neurological system process(GO:0050877);nitrogen compound metabolic process(GO:0006807);nucleobase-containing compound metabolic process(GO:0006139);phosphate-containing compound metabolic process(GO:0006796);protein localization(GO:0008104);synaptic transmission(GO:0007268)	cell projection(GO:0042995);cytoskeleton(GO:0005856);integral to membrane(GO:0016021);intracellular(GO:0005622);plasma membrane(GO:0005886);postsynaptic membrane(GO:0045211);protein complex(GO:0043234)
Protein scribble homolog	nucleotide kinase activity(GO:0019201);receptor binding(GO:0005102)	cellular component organization(GO:0016043);nervous system development(GO:0007399);neurological system process(GO:0050877);nitrogen compound metabolic process(GO:0006807);nucleobase-containing compound metabolic process(GO:0006139);phosphate-containing compound metabolic process(GO:0006796);protein localization(GO:0008104);synaptic transmission(GO:0007268)	cell projection(GO:0042995);cytoskeleton(GO:0005856);integral to membrane(GO:0016021);intracellular(GO:0005622);plasma membrane(GO:0005886);postsynaptic membrane(GO:0045211);protein complex(GO:0043234)
Zinc finger protein 219	sequence-specific DNA binding RNA polymerase II transcription factor activity(GO:0000981)	biosynthetic process(GO:0009058);developmental process(GO:0032502);nitrogen compound metabolic process(GO:0006807);response to stimulus(GO:0050896);signal transduction(GO:0007165);single-multicellular organism process(GO:0044707)	intracellular(GO:0005622);nucleus(GO:0005634)
Zinc finger protein 219	sequence-specific DNA binding RNA polymerase II transcription factor activity(GO:0000981)	biosynthetic process(GO:0009058);developmental process(GO:0032502);nitrogen compound metabolic process(GO:0006807);response to stimulus(GO:0050896);signal transduction(GO:0007165);single-multicellular organism process(GO:0044707)	intracellular(GO:0005622);nucleus(GO:0005634)
Insulinoma-associated protein 1		regulation of transcription from RNA polymerase II promoter(GO:0006357)
Insulinoma-associated protein 1		regulation of transcription from RNA polymerase II promoter(GO:0006357)
Deleted in malignant brain tumors 1 protein	oxidoreductase activity(GO:0016491);receptor activity(GO:0004872);serine-type peptidase activity(GO:0008236)	cell-cell adhesion(GO:0016337);extracellular transport(GO:0006858);macrophage activation(GO:0042116);negative regulation of apoptotic process(GO:0043066);neurological system process(GO:0050877);proteolysis(GO:0006508);signal transduction(GO:0007165)
Deleted in malignant brain tumors 1 protein	oxidoreductase activity(GO:0016491);receptor activity(GO:0004872);serine-type peptidase activity(GO:0008236)	cell-cell adhesion(GO:0016337);extracellular transport(GO:0006858);macrophage activation(GO:0042116);negative regulation of apoptotic process(GO:0043066);neurological system process(GO:0050877);proteolysis(GO:0006508);signal transduction(GO:0007165)
Deleted in malignant brain tumors 1 protein	oxidoreductase activity(GO:0016491);receptor activity(GO:0004872);serine-type peptidase activity(GO:0008236)	cell-cell adhesion(GO:0016337);extracellular transport(GO:0006858);macrophage activation(GO:0042116);negative regulation of apoptotic process(GO:0043066);neurological system process(GO:0050877);proteolysis(GO:0006508);signal transduction(GO:0007165)
Deleted in malignant brain tumors 1 protein	oxidoreductase activity(GO:0016491);receptor activity(GO:0004872);serine-type peptidase activity(GO:0008236)	cell-cell adhesion(GO:0016337);extracellular transport(GO:0006858);macrophage activation(GO:0042116);negative regulation of apoptotic process(GO:0043066);neurological system process(GO:0050877);proteolysis(GO:0006508);signal transduction(GO:0007165)
Deleted in malignant brain tumors 1 protein	oxidoreductase activity(GO:0016491);receptor activity(GO:0004872);serine-type peptidase activity(GO:0008236)	cell-cell adhesion(GO:0016337);extracellular transport(GO:0006858);macrophage activation(GO:0042116);negative regulation of apoptotic process(GO:0043066);neurological system process(GO:0050877);proteolysis(GO:0006508);signal transduction(GO:0007165)
Deleted in malignant brain tumors 1 protein	oxidoreductase activity(GO:0016491);receptor activity(GO:0004872);serine-type peptidase activity(GO:0008236)	cell-cell adhesion(GO:0016337);extracellular transport(GO:0006858);macrophage activation(GO:0042116);negative regulation of apoptotic process(GO:0043066);neurological system process(GO:0050877);proteolysis(GO:0006508);signal transduction(GO:0007165)
Tight junction protein ZO-1		anatomical structure morphogenesis(GO:0009653);cellular process(GO:0009987)	plasma membrane(GO:0005886)
Tight junction protein ZO-1		anatomical structure morphogenesis(GO:0009653);cellular process(GO:0009987)	plasma membrane(GO:0005886)
Serine protease inhibitor Kazal-type 5	protein binding(GO:0005515)
Serine protease inhibitor Kazal-type 5	protein binding(GO:0005515)
Serine protease inhibitor Kazal-type 5	protein binding(GO:0005515)
Serine protease inhibitor Kazal-type 5	protein binding(GO:0005515)
Serine protease inhibitor Kazal-type 5	protein binding(GO:0005515)
Protein-methionine sulfoxide oxidase MICAL1	actin binding(GO:0003779);structural constituent of cytoskeleton(GO:0005200)	cellular component morphogenesis(GO:0032989);cellular process(GO:0009987)	actin cytoskeleton(GO:0015629);intracellular(GO:0005622)
Protein-methionine sulfoxide oxidase MICAL1	actin binding(GO:0003779);structural constituent of cytoskeleton(GO:0005200)	cellular component morphogenesis(GO:0032989);cellular process(GO:0009987)	actin cytoskeleton(GO:0015629);intracellular(GO:0005622)
Soluble scavenger receptor cysteine-rich domain-containing protein SSC5D	oxidoreductase activity(GO:0016491);receptor activity(GO:0004872);serine-type peptidase activity(GO:0008236)	cell-cell adhesion(GO:0016337);extracellular transport(GO:0006858);immune system process(GO:0002376);negative regulation of apoptotic process(GO:0043066);proteolysis(GO:0006508);signal transduction(GO:0007165)
Soluble scavenger receptor cysteine-rich domain-containing protein SSC5D	oxidoreductase activity(GO:0016491);receptor activity(GO:0004872);serine-type peptidase activity(GO:0008236)	cell-cell adhesion(GO:0016337);extracellular transport(GO:0006858);immune system process(GO:0002376);negative regulation of apoptotic process(GO:0043066);proteolysis(GO:0006508);signal transduction(GO:0007165)
Lipoxygenase homology domain-containing protein 1	cation channel activity(GO:0005261)	cellular process(GO:0009987);response to abiotic stimulus(GO:0009628);response to external stimulus(GO:0009605)
Lipoxygenase homology domain-containing protein 1	cation channel activity(GO:0005261)	cellular process(GO:0009987);response to abiotic stimulus(GO:0009628);response to external stimulus(GO:0009605)
Glutamate receptor-interacting protein 2	nucleotide kinase activity(GO:0019201)	intracellular signal transduction(GO:0035556);neurological system process(GO:0050877);synaptic transmission(GO:0007268)	cell junction(GO:0030054);plasma membrane(GO:0005886)
Glutamate receptor-interacting protein 2	nucleotide kinase activity(GO:0019201)	intracellular signal transduction(GO:0035556);neurological system process(GO:0050877);synaptic transmission(GO:0007268)	cell junction(GO:0030054);plasma membrane(GO:0005886)
DNA (cytosine-5)-methyltransferase 1
DNA (cytosine-5)-methyltransferase 1
Dihydrolipoyllysine-residue acetyltransferase component of pyruvate dehydrogenase complex, mitochondrial	acetyltransferase activity(GO:0016407)	carbohydrate metabolic process(GO:0005975);coenzyme metabolic process(GO:0006732)
Dihydrolipoyllysine-residue acetyltransferase component of pyruvate dehydrogenase complex, mitochondrial	acetyltransferase activity(GO:0016407)	carbohydrate metabolic process(GO:0005975);coenzyme metabolic process(GO:0006732)
Interleukin enhancer-binding factor 3		RNA localization(GO:0006403);anterior/posterior axis specification(GO:0009948);apoptotic process(GO:0006915);neurological system process(GO:0050877);response to interferon-gamma(GO:0034341);spermatogenesis(GO:0007283)
Interleukin enhancer-binding factor 3		RNA localization(GO:0006403);anterior/posterior axis specification(GO:0009948);apoptotic process(GO:0006915);neurological system process(GO:0050877);response to interferon-gamma(GO:0034341);spermatogenesis(GO:0007283)
Neuralized-like protein 4	ubiquitin-protein ligase activity(GO:0004842)	cellular process(GO:0009987);developmental process(GO:0032502);gamete generation(GO:0007276)
Neuralized-like protein 4	ubiquitin-protein ligase activity(GO:0004842)	cellular process(GO:0009987);developmental process(GO:0032502);gamete generation(GO:0007276)
Neuralized-like protein 4	ubiquitin-protein ligase activity(GO:0004842)	cellular process(GO:0009987);developmental process(GO:0032502);gamete generation(GO:0007276)
Bifunctional glutamate/proline--tRNA ligase	RNA binding(GO:0003723);aminoacyl-tRNA ligase activity(GO:0004812)	biosynthetic process(GO:0009058);cellular amino acid metabolic process(GO:0006520);cellular process(GO:0009987);nitrogen compound metabolic process(GO:0006807);tRNA aminoacylation for protein translation(GO:0006418);tRNA metabolic process(GO:0006399)	cytoplasm(GO:0005737)
Bifunctional glutamate/proline--tRNA ligase	RNA binding(GO:0003723);aminoacyl-tRNA ligase activity(GO:0004812)	biosynthetic process(GO:0009058);cellular amino acid metabolic process(GO:0006520);cellular process(GO:0009987);nitrogen compound metabolic process(GO:0006807);tRNA aminoacylation for protein translation(GO:0006418);tRNA metabolic process(GO:0006399)	cytoplasm(GO:0005737)
Prothrombin	serine-type peptidase activity(GO:0008236)	blood coagulation(GO:0007596);proteolysis(GO:0006508)
Prothrombin	serine-type peptidase activity(GO:0008236)	blood coagulation(GO:0007596);proteolysis(GO:0006508)
Replication initiator 1
Replication initiator 1
SH2B adapter protein 1		B cell mediated immunity(GO:0019724);cellular defense response(GO:0006968);cellular process(GO:0009987)
SH2B adapter protein 1		B cell mediated immunity(GO:0019724);cellular defense response(GO:0006968);cellular process(GO:0009987)
Zinc finger protein 48
Zinc finger protein 48
Zinc finger protein 48
Zinc finger protein 48
Sushi, nidogen and EGF-like domain-containing protein 1	receptor activity(GO:0004872);receptor binding(GO:0005102)	cell-cell signaling(GO:0007267);developmental process(GO:0032502);immune system process(GO:0002376);regulation of transcription from RNA polymerase II promoter(GO:0006357);signal transduction(GO:0007165)
Sushi, nidogen and EGF-like domain-containing protein 1	receptor activity(GO:0004872);receptor binding(GO:0005102)	cell-cell signaling(GO:0007267);developmental process(GO:0032502);immune system process(GO:0002376);regulation of transcription from RNA polymerase II promoter(GO:0006357);signal transduction(GO:0007165)
CXXC-type zinc finger protein 1	DNA binding(GO:0003677)	DNA metabolic process(GO:0006259)
CXXC-type zinc finger protein 1	DNA binding(GO:0003677)	DNA metabolic process(GO:0006259)
Zinc finger protein 474
Zinc finger protein 474
Zinc finger protein 474
Zinc finger and BTB domain-containing protein 2	sequence-specific DNA binding transcription factor activity(GO:0003700)	transcription from RNA polymerase II promoter(GO:0006366)
Zinc finger and BTB domain-containing protein 2	sequence-specific DNA binding transcription factor activity(GO:0003700)	transcription from RNA polymerase II promoter(GO:0006366)
Zinc finger protein 385B	RNA binding(GO:0003723);protein binding(GO:0005515)	apoptotic process(GO:0006915);intracellular signal transduction(GO:0035556);regulation of biological process(GO:0050789);response to stimulus(GO:0050896)	intracellular(GO:0005622);nucleus(GO:0005634)
Zinc finger protein 385B	RNA binding(GO:0003723);protein binding(GO:0005515)	apoptotic process(GO:0006915);intracellular signal transduction(GO:0035556);regulation of biological process(GO:0050789);response to stimulus(GO:0050896)	intracellular(GO:0005622);nucleus(GO:0005634)
Zinc finger protein 385B	RNA binding(GO:0003723);protein binding(GO:0005515)	apoptotic process(GO:0006915);intracellular signal transduction(GO:0035556);regulation of biological process(GO:0050789);response to stimulus(GO:0050896)	intracellular(GO:0005622);nucleus(GO:0005634)
Thioredoxin domain-containing protein 5	protein disulfide isomerase activity(GO:0003756)	cellular component organization(GO:0016043);cellular process(GO:0009987);phagocytosis(GO:0006909);response to stress(GO:0006950)
Thioredoxin domain-containing protein 5	protein disulfide isomerase activity(GO:0003756)	cellular component organization(GO:0016043);cellular process(GO:0009987);phagocytosis(GO:0006909);response to stress(GO:0006950)
Apolipoprotein(a)	serine-type peptidase activity(GO:0008236)	proteolysis(GO:0006508)	extracellular region(GO:0005576)
Apolipoprotein(a)	serine-type peptidase activity(GO:0008236)	proteolysis(GO:0006508)	extracellular region(GO:0005576)
Apolipoprotein(a)	serine-type peptidase activity(GO:0008236)	proteolysis(GO:0006508)	extracellular region(GO:0005576)
Apolipoprotein(a)	serine-type peptidase activity(GO:0008236)	proteolysis(GO:0006508)	extracellular region(GO:0005576)
Apolipoprotein(a)	serine-type peptidase activity(GO:0008236)	proteolysis(GO:0006508)	extracellular region(GO:0005576)
Apolipoprotein(a)	serine-type peptidase activity(GO:0008236)	proteolysis(GO:0006508)	extracellular region(GO:0005576)
Apolipoprotein(a)	serine-type peptidase activity(GO:0008236)	proteolysis(GO:0006508)	extracellular region(GO:0005576)
Apolipoprotein(a)	serine-type peptidase activity(GO:0008236)	proteolysis(GO:0006508)	extracellular region(GO:0005576)
Apolipoprotein(a)	serine-type peptidase activity(GO:0008236)	proteolysis(GO:0006508)	extracellular region(GO:0005576)
Apolipoprotein(a)	serine-type peptidase activity(GO:0008236)	proteolysis(GO:0006508)	extracellular region(GO:0005576)
Apolipoprotein(a)	serine-type peptidase activity(GO:0008236)	proteolysis(GO:0006508)	extracellular region(GO:0005576)
Apolipoprotein(a)	serine-type peptidase activity(GO:0008236)	proteolysis(GO:0006508)	extracellular region(GO:0005576)
Apolipoprotein(a)	serine-type peptidase activity(GO:0008236)	proteolysis(GO:0006508)	extracellular region(GO:0005576)
Apolipoprotein(a)	serine-type peptidase activity(GO:0008236)	proteolysis(GO:0006508)	extracellular region(GO:0005576)
Apolipoprotein(a)	serine-type peptidase activity(GO:0008236)	proteolysis(GO:0006508)	extracellular region(GO:0005576)
Apolipoprotein(a)	serine-type peptidase activity(GO:0008236)	proteolysis(GO:0006508)	extracellular region(GO:0005576)
Apolipoprotein(a)	serine-type peptidase activity(GO:0008236)	proteolysis(GO:0006508)	extracellular region(GO:0005576)
Apolipoprotein(a)	serine-type peptidase activity(GO:0008236)	proteolysis(GO:0006508)	extracellular region(GO:0005576)
Apolipoprotein(a)	serine-type peptidase activity(GO:0008236)	proteolysis(GO:0006508)	extracellular region(GO:0005576)
Apolipoprotein(a)	serine-type peptidase activity(GO:0008236)	proteolysis(GO:0006508)	extracellular region(GO:0005576)
Apolipoprotein(a)	serine-type peptidase activity(GO:0008236)	proteolysis(GO:0006508)	extracellular region(GO:0005576)
Apolipoprotein(a)	serine-type peptidase activity(GO:0008236)	proteolysis(GO:0006508)	extracellular region(GO:0005576)
Apolipoprotein(a)	serine-type peptidase activity(GO:0008236)	proteolysis(GO:0006508)	extracellular region(GO:0005576)
Apolipoprotein(a)	serine-type peptidase activity(GO:0008236)	proteolysis(GO:0006508)	extracellular region(GO:0005576)
Apolipoprotein(a)	serine-type peptidase activity(GO:0008236)	proteolysis(GO:0006508)	extracellular region(GO:0005576)
Apolipoprotein(a)	serine-type peptidase activity(GO:0008236)	proteolysis(GO:0006508)	extracellular region(GO:0005576)
Apolipoprotein(a)	serine-type peptidase activity(GO:0008236)	proteolysis(GO:0006508)	extracellular region(GO:0005576)
Apolipoprotein(a)	serine-type peptidase activity(GO:0008236)	proteolysis(GO:0006508)	extracellular region(GO:0005576)
Apolipoprotein(a)	serine-type peptidase activity(GO:0008236)	proteolysis(GO:0006508)	extracellular region(GO:0005576)
Apolipoprotein(a)	serine-type peptidase activity(GO:0008236)	proteolysis(GO:0006508)	extracellular region(GO:0005576)
Apolipoprotein(a)	serine-type peptidase activity(GO:0008236)	proteolysis(GO:0006508)	extracellular region(GO:0005576)
Apolipoprotein(a)	serine-type peptidase activity(GO:0008236)	proteolysis(GO:0006508)	extracellular region(GO:0005576)
Apolipoprotein(a)	serine-type peptidase activity(GO:0008236)	proteolysis(GO:0006508)	extracellular region(GO:0005576)
Apolipoprotein(a)	serine-type peptidase activity(GO:0008236)	proteolysis(GO:0006508)	extracellular region(GO:0005576)
Apolipoprotein(a)	serine-type peptidase activity(GO:0008236)	proteolysis(GO:0006508)	extracellular region(GO:0005576)
Zinc finger protein 579	sequence-specific DNA binding transcription factor activity(GO:0003700)	regulation of transcription from RNA polymerase II promoter(GO:0006357)
Zinc finger protein 579	sequence-specific DNA binding transcription factor activity(GO:0003700)	regulation of transcription from RNA polymerase II promoter(GO:0006357)
SPARC-related modular calcium-binding protein 1	calcium ion binding(GO:0005509)
SPARC-related modular calcium-binding protein 1	calcium ion binding(GO:0005509)
E3 ubiquitin-protein ligase Mdm2	chromatin binding(GO:0003682);nucleic acid binding(GO:0003676);ubiquitin-protein ligase activity(GO:0004842)	cellular process(GO:0009987);nucleobase-containing compound metabolic process(GO:0006139)
E3 ubiquitin-protein ligase Mdm2	chromatin binding(GO:0003682);nucleic acid binding(GO:0003676);ubiquitin-protein ligase activity(GO:0004842)	cellular process(GO:0009987);nucleobase-containing compound metabolic process(GO:0006139)
Ephrin type-A receptor 4		nervous system development(GO:0007399)
Ephrin type-A receptor 4		nervous system development(GO:0007399)
CCR4-NOT transcription complex subunit 1	protein binding(GO:0005515);structural molecule activity(GO:0005198)	RNA catabolic process(GO:0006401);biosynthetic process(GO:0009058);catabolic process(GO:0009056);cellular process(GO:0009987);nitrogen compound metabolic process(GO:0006807);regulation of translation(GO:0006417)	cytoplasm(GO:0005737);organelle(GO:0043226);protein complex(GO:0043234);ribonucleoprotein complex(GO:0030529)
CCR4-NOT transcription complex subunit 1	protein binding(GO:0005515);structural molecule activity(GO:0005198)	RNA catabolic process(GO:0006401);biosynthetic process(GO:0009058);catabolic process(GO:0009056);cellular process(GO:0009987);nitrogen compound metabolic process(GO:0006807);regulation of translation(GO:0006417)	cytoplasm(GO:0005737);organelle(GO:0043226);protein complex(GO:0043234);ribonucleoprotein complex(GO:0030529)
Telomeric repeat-binding factor 2	double-stranded DNA binding(GO:0003690)	DNA metabolic process(GO:0006259);cellular process(GO:0009987);homeostatic process(GO:0042592);nitrogen compound metabolic process(GO:0006807);organelle organization(GO:0006996)	intracellular(GO:0005622);nuclear chromosome(GO:0000228);nucleus(GO:0005634);protein-DNA complex(GO:0032993)
Telomeric repeat-binding factor 2	double-stranded DNA binding(GO:0003690)	DNA metabolic process(GO:0006259);cellular process(GO:0009987);homeostatic process(GO:0042592);nitrogen compound metabolic process(GO:0006807);organelle organization(GO:0006996)	intracellular(GO:0005622);nuclear chromosome(GO:0000228);nucleus(GO:0005634);protein-DNA complex(GO:0032993)
Ligand of Numb protein X 2		cellular process(GO:0009987)
Ligand of Numb protein X 2		cellular process(GO:0009987)
Zinc finger protein 236	sequence-specific DNA binding transcription factor activity(GO:0003700)	regulation of transcription from RNA polymerase II promoter(GO:0006357)
Zinc finger protein 236	sequence-specific DNA binding transcription factor activity(GO:0003700)	regulation of transcription from RNA polymerase II promoter(GO:0006357)
Eukaryotic translation initiation factor 2-alpha kinase 4	protein kinase activity(GO:0004672)	mitosis(GO:0007067);response to stress(GO:0006950);translation(GO:0006412)
Eukaryotic translation initiation factor 2-alpha kinase 4	protein kinase activity(GO:0004672)	mitosis(GO:0007067);response to stress(GO:0006950);translation(GO:0006412)
PHD finger protein 12	DNA binding(GO:0003677);chromatin binding(GO:0003682);transcription cofactor activity(GO:0003712)	biosynthetic process(GO:0009058);cellular process(GO:0009987);nitrogen compound metabolic process(GO:0006807);regulation of nucleobase-containing compound metabolic process(GO:0019219);transcription, DNA-dependent(GO:0006351)	intracellular(GO:0005622);nucleus(GO:0005634)
PHD finger protein 12	DNA binding(GO:0003677);chromatin binding(GO:0003682);transcription cofactor activity(GO:0003712)	biosynthetic process(GO:0009058);cellular process(GO:0009987);nitrogen compound metabolic process(GO:0006807);regulation of nucleobase-containing compound metabolic process(GO:0019219);transcription, DNA-dependent(GO:0006351)	intracellular(GO:0005622);nucleus(GO:0005634)
Zinc fingers and homeoboxes protein 1	sequence-specific DNA binding transcription factor activity(GO:0003700);transcription cofactor activity(GO:0003712)	biosynthetic process(GO:0009058);cellular process(GO:0009987);nitrogen compound metabolic process(GO:0006807);regulation of transcription from RNA polymerase II promoter(GO:0006357)	intracellular(GO:0005622);nucleus(GO:0005634)
Zinc fingers and homeoboxes protein 1	sequence-specific DNA binding transcription factor activity(GO:0003700);transcription cofactor activity(GO:0003712)	biosynthetic process(GO:0009058);cellular process(GO:0009987);nitrogen compound metabolic process(GO:0006807);regulation of transcription from RNA polymerase II promoter(GO:0006357)	intracellular(GO:0005622);nucleus(GO:0005634)
Sorbin and SH3 domain-containing protein 2
Sorbin and SH3 domain-containing protein 2
Paternally-expressed gene 3 protein	sequence-specific DNA binding RNA polymerase II transcription factor activity(GO:0000981)	biosynthetic process(GO:0009058);cellular process(GO:0009987);nitrogen compound metabolic process(GO:0006807)	intracellular(GO:0005622);nucleus(GO:0005634)
Paternally-expressed gene 3 protein	sequence-specific DNA binding RNA polymerase II transcription factor activity(GO:0000981)	biosynthetic process(GO:0009058);cellular process(GO:0009987);nitrogen compound metabolic process(GO:0006807)	intracellular(GO:0005622);nucleus(GO:0005634)
Paternally-expressed gene 3 protein	sequence-specific DNA binding RNA polymerase II transcription factor activity(GO:0000981)	biosynthetic process(GO:0009058);cellular process(GO:0009987);nitrogen compound metabolic process(GO:0006807)	intracellular(GO:0005622);nucleus(GO:0005634)
Neutrophil cytosol factor 2	oxidoreductase activity(GO:0016491)	immune response(GO:0006955)
Neutrophil cytosol factor 2	oxidoreductase activity(GO:0016491)	immune response(GO:0006955)
Membrane-associated guanylate kinase, WW and PDZ domain-containing protein 2	nucleotide kinase activity(GO:0019201)	intracellular signal transduction(GO:0035556);neurological system process(GO:0050877);synaptic transmission(GO:0007268)	cell junction(GO:0030054);plasma membrane(GO:0005886)
Membrane-associated guanylate kinase, WW and PDZ domain-containing protein 2	nucleotide kinase activity(GO:0019201)	intracellular signal transduction(GO:0035556);neurological system process(GO:0050877);synaptic transmission(GO:0007268)	cell junction(GO:0030054);plasma membrane(GO:0005886)
Membrane-associated guanylate kinase, WW and PDZ domain-containing protein 2	nucleotide kinase activity(GO:0019201)	intracellular signal transduction(GO:0035556);neurological system process(GO:0050877);synaptic transmission(GO:0007268)	cell junction(GO:0030054);plasma membrane(GO:0005886)
Membrane-associated guanylate kinase, WW and PDZ domain-containing protein 2	nucleotide kinase activity(GO:0019201)	intracellular signal transduction(GO:0035556);neurological system process(GO:0050877);synaptic transmission(GO:0007268)	cell junction(GO:0030054);plasma membrane(GO:0005886)
Zinc finger and SCAN domain-containing protein 32	sequence-specific DNA binding RNA polymerase II transcription factor activity(GO:0000981)	biosynthetic process(GO:0009058);cellular process(GO:0009987);nitrogen compound metabolic process(GO:0006807)	intracellular(GO:0005622);nucleus(GO:0005634)
Zinc finger and SCAN domain-containing protein 32	sequence-specific DNA binding RNA polymerase II transcription factor activity(GO:0000981)	biosynthetic process(GO:0009058);cellular process(GO:0009987);nitrogen compound metabolic process(GO:0006807)	intracellular(GO:0005622);nucleus(GO:0005634)
Nucleolar transcription factor 1
Nucleolar transcription factor 1
Nucleolar transcription factor 1
SH2B adapter protein 3		B cell mediated immunity(GO:0019724);cellular defense response(GO:0006968);cellular process(GO:0009987)
SH2B adapter protein 3		B cell mediated immunity(GO:0019724);cellular defense response(GO:0006968);cellular process(GO:0009987)
Multiple PDZ domain protein		cellular process(GO:0009987)
Multiple PDZ domain protein		cellular process(GO:0009987)
Multiple PDZ domain protein		cellular process(GO:0009987)
Multiple PDZ domain protein		cellular process(GO:0009987)
